# Supplementary material for: Spring cold stress at high altitudes in southeastern Xizang activates CsABF2 to regulate chlorophyll degradation and phenolic biosynthesis in tea plants
Source: Hortic Res. 2025 Oct 22;13(1):uhaf279. doi: 10.1093/hr/uhaf279 (PMC12881854; doi:10.1093/hr/uhaf279)
Supplement: Web_Material_uhaf279 [file web_material_uhaf279.zip]

Archive with 2 entries (2 files):
- Supplemental  table_revise.xlsx
- Supplemental figures.docx
