# Supplementary material for: Spring cold stress at high altitudes in southeastern Xizang activates CsABF2 to regulate chlorophyll degradation and phenolic biosynthesis in tea plants
Source: Hortic Res. 2025 Oct 22;13(1):uhaf279. doi: 10.1093/hr/uhaf279 (PMC12881854; doi:10.1093/hr/uhaf279)
Supplement: Web_Material_uhaf279 [file web_material_uhaf279.zip › Supplemental table_revise.xlsx]

## Sheet: Table S1
Table S1. Diurnal variation of atmospheric temperature in MD, ZY and BY from February to July 2024.
Time	MD-Min	MD-Max	MD-Avg	Time	ZY-Min	ZY-Max	ZY-Avg	Time	BY-Min	BY-Max	BY-Avg
2024-02-01	8.3	16.5	10.93	2024-02-01	3.2	9.8	5.75	2024-02-01	-1	6.8	1.92
2024-02-02	7.7	13.7	9.7	2024-02-02	1.1	6.8	4.03	2024-02-02	-1	4.3	0.8
2024-02-03	5.4	10.3	8.03	2024-02-03	-0.6	11.7	3.71	2024-02-03	-3.2	4.1	0.29
2024-02-04	5.3	17.7	10.65	2024-02-04	-0.7	13.1	5.36	2024-02-04	-3.2	6.5	1.78
2024-02-05	8.9	15.6	11.23	2024-02-05	3.1	11.9	6	2024-02-05	-1	7.8	2.48
2024-02-06	9.2	14.2	10.94	2024-02-06	3.5	8.8	5.45	2024-02-06	-0.1	5.2	1.91
2024-02-07	8.7	19.9	12.11	2024-02-07	3.3	10.5	5.84	2024-02-07	-0.4	9.3	3.74
2024-02-08	7.3	14.5	10.46	2024-02-08	0.8	11.8	6.3	2024-02-08	-4.1	7.9	1.79
2024-02-09	2.5	23.5	10.42	2024-02-09	1.1	19.4	7.89	2024-02-09	-8.2	11.8	0.41
2024-02-10	2.5	26.2	9.88	2024-02-10	0.4	21.5	8.16	2024-02-10	-8.2	11.1	-0.16
2024-02-11	2.5	24.6	11.65	2024-02-11	0.3	22.2	8.83	2024-02-11	-7.1	12.2	2.28
2024-02-12	5.9	24.5	12.76	2024-02-12	1	20.4	8.94	2024-02-12	-3.3	12.8	3.78
2024-02-13	5.8	21.8	13.57	2024-02-13	0.8	22.2	11.95	2024-02-13	-3	12.2	5.9
2024-02-14	9.6	22.9	13.94	2024-02-14	6.1	20.8	12.87	2024-02-14	1.8	12.7	6
2024-02-15	8.6	24.1	13.57	2024-02-15	6.4	15.1	9.21	2024-02-15	-3.4	11.9	3.86
2024-02-16	8.7	26.7	14.63	2024-02-16	5	22.5	11.35	2024-02-16	-3.8	14.7	3.95
2024-02-17	10.2	21.2	14.08	2024-02-17	2.1	19.4	10.16	2024-02-17	-0.4	10.8	5.42
2024-02-18	11.1	15.2	12.63	2024-02-18	2.9	17.2	9.15	2024-02-18	1.9	10.7	5.67
2024-02-19	11.1	18.9	13.92	2024-02-19	5.7	17.7	10.42	2024-02-19	1.8	11.1	5.9
2024-02-20	11.1	13.8	12.08	2024-02-20	6.4	14.5	9.68	2024-02-20	0.7	8.7	3.95
2024-02-21	10.2	14.8	12	2024-02-21	4.2	12.3	6.87	2024-02-21	1.5	7.3	3.59
2024-02-22	10.2	13.9	11.42	2024-02-22	4.1	5.9	5.08	2024-02-22	1	8.4	4.55
2024-02-23	0.1	19.4	12.41	2024-02-23	4.8	10.4	6.98	2024-02-23	0.2	7.7	3.89
2024-02-24	8.3	13.6	11.05	2024-02-24	3.7	17.6	8.83	2024-02-24	0.3	7	2.67
2024-02-25	8.8	13.2	10.46	2024-02-25	3	9.3	6.25	2024-02-25	-0.1	6	2.05
2024-02-26	8.3	22.4	12.59	2024-02-26	1.9	20.5	9.01	2024-02-26	0.5	9.3	4.15
2024-02-27	8.9	23.7	14.34	2024-02-27	2.2	21.5	10.98	2024-02-27	0.1	12.1	6.03
2024-02-28	9.8	17	12.51	2024-02-28	6	18.4	10.97	2024-02-28	2	8.8	4.45
2024-02-29	9.7	18	12.76	2024-02-29	6.5	16	10.68	2024-02-29	1.7	9.7	4.56
2024-03-01	8.5	26.8	14.78	2024-03-01	3.6	21.2	10.44	2024-03-01	-1.8	13.5	5.36
2024-03-02	9.3	26.7	16.17	2024-03-02	2.7	22.8	11.59	2024-03-02	-1.7	15.6	8.42
2024-03-03	11.6	25.2	15.79	2024-03-03	6.3	23.2	14.33	2024-03-03	3.5	15.2	7.7
2024-03-04	12.5	15.2	13.67	2024-03-04	7.4	16.9	10.54	2024-03-04	3.8	10.9	6.28
2024-03-05	11.2	17	13.26	2024-03-05	6.6	20.1	10.72	2024-03-05	2.1	10.4	5.18
2024-03-06	11	15.4	12.51	2024-03-06	6.4	22.3	12.68	2024-03-06	2.3	9.2	4.88
2024-03-07	11	15.6	12.72	2024-03-07	7.6	19.9	13.13	2024-03-07	2.2	9	4.51
2024-03-08	11.1	13.1	11.8	2024-03-08	2.7	20.7	10.68	2024-03-08	2.3	8.9	4.09
2024-03-09	9.4	17.7	12.88	2024-03-09	3.6	23.4	12.16	2024-03-09	-1.4	11.8	4.4
2024-03-10	9.2	27.4	15.46	2024-03-10	4.4	25.8	13.23	2024-03-10	-3	16.3	5.25
2024-03-11	10	32.5	17.9	2024-03-11	3.9	30	16.31	2024-03-11	-2.8	19	8.48
2024-03-12	12.6	15.9	13.78	2024-03-12	9	15.4	11.09	2024-03-12	3.6	10.2	6.09
2024-03-13	12.8	16.1	13.86	2024-03-13	7.5	13.6	9.92	2024-03-13	3.8	9.9	5.95
2024-03-14	12.2	17	13.59	2024-03-14	7.3	10.4	8.22	2024-03-14	4.1	11.8	6.4
2024-03-15	12.2	20.7	14.72	2024-03-15	5.5	16.2	9.79	2024-03-15	4.4	11.6	6.83
2024-03-16	12.1	16.5	13.67	2024-03-16	5.9	21.9	12.37	2024-03-16	0.1	8.5	5.32
2024-03-17	11.5	16.8	13.14	2024-03-17	7.2	22.6	12.74	2024-03-17	1.3	6.2	3.68
2024-03-18	11.7	21.6	14.72	2024-03-18	7.1	25.4	14.74	2024-03-18	2.5	13	6.66
2024-03-19	12	26.1	16.92	2024-03-19	7.6	24.2	14.39	2024-03-19	2.4	14	6.64
2024-03-20	12	18.8	14.89	2024-03-20	7.7	20.8	11.55	2024-03-20	2.2	15.2	8.44
2024-03-21	13.2	20.1	15.62	2024-03-21	7.7	23.1	12.99	2024-03-21	3.7	13.5	8.28
2024-03-22	13.2	25.6	16.56	2024-03-22	8.8	15.3	11.3	2024-03-22	4.9	16.1	9.99
2024-03-23	13.6	19.1	15.76	2024-03-23	9.1	24.1	14.71	2024-03-23	3.7	13.4	8.36
2024-03-24	12.1	28.5	18.09	2024-03-24	5.5	21.6	12.67	2024-03-24	2.5	16.9	9.13
2024-03-25	13.3	21.6	15.99	2024-03-25	5.8	21.8	14.73	2024-03-25	2.4	14	7.79
2024-03-26	12.7	17	14.51	2024-03-26	8.5	13.4	9.96	2024-03-26	3.2	12.4	6.86
2024-03-27	11.3	27.8	17.11	2024-03-27	8.1	24.2	13.6	2024-03-27	3.4	17.7	8.99
2024-03-28	12	31.7	19.2	2024-03-28	9	28.6	16.74	2024-03-28	1	19.8	9.44
2024-03-29	12.6	25.9	17.94	2024-03-29	8.7	24.9	15.89	2024-03-29	1.6	16.4	9.8
2024-03-30	15	29.9	20.44	2024-03-30	10.2	24.8	18.38	2024-03-30	6.6	19.5	12
2024-03-31	15.7	24	18.77	2024-03-31	9.4	20.1	14.64	2024-03-31	6.4	16.8	9.6
2024-04-01	15.7	29.4	19.76	2024-04-01	6.9	9.8	8.05	2024-04-01	6.5	16.4	10.09
2024-04-02	13.8	18.9	16.16	2024-04-02	7.6	11.4	9.26	2024-04-02	4.9	13.6	8.07
2024-04-03	14	17.4	15.16	2024-04-03	8.6	20	12.12	2024-04-03	5	9.3	6.84
2024-04-04	14	18.7	15.64	2024-04-04	9.1	12.9	10.58	2024-04-04	5.2	13.8	7.89
2024-04-05	14.4	24.2	18.35	2024-04-05	9.3	17.1	11.84	2024-04-05	5.2	16	8.4
2024-04-06	15.4	17.4	16.08	2024-04-06	8.8	14.9	10.3	2024-04-06	5.4	13.4	8.05
2024-04-07	14.1	16.2	15.05	2024-04-07	8.8	11.9	10.03	2024-04-07	5.5	14.1	7.95
2024-04-08	13.9	20.7	15.77	2024-04-08	8.8	13.7	10.83	2024-04-08	5.2	10.6	7.61
2024-04-09	12.8	19.7	15.13	2024-04-09	7.7	25.2	15.28	2024-04-09	5.3	13	7.43
2024-04-10	11.1	25.5	16.16	2024-04-10	8	23.4	14.16	2024-04-10	2.1	11.6	6.59
2024-04-11	12.2	27.5	16.73	2024-04-11	9.2	25	14.96	2024-04-11	3.5	15.8	9.13
2024-04-12	12.2	17.4	14.92	2024-04-12	7.1	21.7	14.44	2024-04-12	4.6	12.5	7.71
2024-04-13	11.6	31.5	18.62	2024-04-13	8.5	28.7	16.79	2024-04-13	1.9	20.7	10.12
2024-04-14	13.2	34	21.61	2024-04-14	9.3	31.9	19.25	2024-04-14	2.9	23.2	12.26
2024-04-15	14.2	33.4	21.18	2024-04-15	9.7	31.7	19.77	2024-04-15	3.8	23.2	15.46
2024-04-16	15.3	30.3	20.26	2024-04-16	10.9	28.2	18.5	2024-04-16	7.3	18.9	11.98
2024-04-17	15.5	20.2	17.46	2024-04-17	9.5	16.7	12.44	2024-04-17	6.5	12.1	8.63
2024-04-18	15.9	33	22.04	2024-04-18	10.1	27.7	17.15	2024-04-18	7.5	21.5	12.78
2024-04-19	14.8	19.3	17.1	2024-04-19	10.9	16.3	13.42	2024-04-19	6.3	12.1	8.4
2024-04-20	15.7	30	20.05	2024-04-20	11.6	24.8	16.82	2024-04-20	6.4	20.8	11.89
2024-04-21	16.7	25.9	19.27	2024-04-21	11.8	19.7	14.1	2024-04-21	7	16.5	10.5
2024-04-22	15.8	23.5	18.63	2024-04-22	10.4	18.7	13.75	2024-04-22	8	15.4	10.47
2024-04-23	14.3	17.5	15.93	2024-04-23	6.2	12.6	10.2	2024-04-23	6.5	16.5	11.07
2024-04-24	13.1	16.4	15.22	2024-04-24	1	6.3	3.17	2024-04-24	4.7	12.4	7.9
2024-04-25	14.5	27.6	19.02	2024-04-25	4.2	14.9	9.57	2024-04-25	6.6	17.1	10.91
2024-04-26	13.6	29.6	19.15	2024-04-26	8.8	17.7	11.92	2024-04-26	3.9	20.4	12.14
2024-04-27	15	32.9	22.06	2024-04-27	10.8	29	18.58	2024-04-27	6.3	22.4	13.46
2024-04-28	14.6	22.4	18.15	2024-04-28	8.2	12.8	10.18	2024-04-28	4.9	15.3	9.22
2024-04-29	15.6	29.7	21.03	2024-04-29	8.6	19.6	12.64	2024-04-29	6.2	20.9	12.32
2024-04-30	15.8	21.1	18.11	2024-04-30	10.2	14.9	11.32	2024-04-30	5.2	12.4	8.38
2024-05-01	15.1	21.5	17.53	2024-05-01	7.9	12.4	10.14	2024-05-01	6.3	14	8.99
2024-05-02	13.4	20.3	16.06	2024-05-02	7	9.4	8.4	2024-05-02	5.4	13.6	8.32
2024-05-03	13.8	32.6	18.96	2024-05-03	6.8	23.1	11.67	2024-05-03	2.5	18.3	10.05
2024-05-04	14.7	31.8	21	2024-05-04	7.8	31.2	18.26	2024-05-04	5.7	22.3	13.7
2024-05-05	15.9	21.5	17.76	2024-05-05	10.1	15.9	12.06	2024-05-05	6.8	14.4	9.67
2024-05-06	16.1	29.5	20.5	2024-05-06	10.6	21.7	14.25	2024-05-06	7.5	21.8	13.25
2024-05-07	16.4	26.7	20	2024-05-07	11.1	24	15.9	2024-05-07	7.5	19.2	12.04
2024-05-08	17.1	33.9	23.04	2024-05-08	12	30.8	19.45	2024-05-08	9	24.1	15.55
2024-05-09	15.9	25.1	19.08	2024-05-09	12.1	19.2	14.71	2024-05-09	9.1	15.2	11.31
2024-05-10	16.8	27	20.07	2024-05-10	13.2	22.5	16.73	2024-05-10	5.4	17.4	10.23
2024-05-11	15.7	33.2	20.71	2024-05-11	10.7	21.3	15.33	2024-05-11	6.5	22	12
2024-05-12	16.9	36	23.04	2024-05-12	10.6	33.1	19.99	2024-05-12	0.1	23.6	13.57
2024-05-13	17.5	27.9	20.71	2024-05-13	12.9	30.8	20.26	2024-05-13	9.2	17	11.86
2024-05-14	17	28.1	21.03	2024-05-14	12.5	30.4	20.67	2024-05-14	9.9	19.9	13.87
2024-05-15	18.2	35.9	23.85	2024-05-15	14.2	30	21.32	2024-05-15	11	24.5	15.93
2024-05-16	18.8	24.7	20.95	2024-05-16	15.6	25.7	19.22	2024-05-16	10.2	20.2	13.61
2024-05-17	16.9	24.8	20.2	2024-05-17	13.9	22.7	16.71	2024-05-17	7.2	21.3	11.78
2024-05-18	17.5	34.4	24.6	2024-05-18	13.9	33.7	22.13	2024-05-18	6.5	26.8	16.06
2024-05-19	19.3	34	24.57	2024-05-19	14.8	34.9	22.99	2024-05-19	8.9	29.3	17.85
2024-05-20	18.4	35.6	24.56	2024-05-20	15	32.4	21.37	2024-05-20	8.8	28.3	17.98
2024-05-21	15.6	33.5	22.93	2024-05-21	14.3	33.8	21	2024-05-21	8.6	27.5	17.66
2024-05-22	17.6	38	24.7	2024-05-22	13.4	36.7	22.59	2024-05-22	9.9	28.3	17.98
2024-05-23	18.7	39.5	26.35	2024-05-23	13.9	36.4	25.1	2024-05-23	12.4	28.7	19.35
2024-05-24	19.6	39	26.42	2024-05-24	16.9	31.6	23.47	2024-05-24	11.7	24.5	17.33
2024-05-25	20.1	36.4	25.11	2024-05-25	16.2	33.5	23.65	2024-05-25	12.2	23.4	15.72
2024-05-26	21	36.8	25.81	2024-05-26	17.2	35.9	25.15	2024-05-26	12.6	19.2	14.38
2024-05-27	21.4	28.9	24.12	2024-05-27	17	25.7	19.79	2024-05-27	12.9	20.3	15.83
2024-05-28	20.5	27.1	23.28	2024-05-28	16.3	24.3	19.29	2024-05-28	12.3	18.4	14.77
2024-05-29	21	27.8	23.05	2024-05-29	14.5	24.6	18.09	2024-05-29	12.8	21.3	15.53
2024-05-30	20.3	27.1	22.67	2024-05-30	16.4	26.4	19.51	2024-05-30	13	20.8	15.78
2024-05-31	20.5	28.1	22.69	2024-05-31	16.8	24.3	18.57	2024-05-31	12.9	19.8	15.07
2024-06-01	20.4	31.9	23.82	2024-06-01	16.4	22.2	18.46	2024-06-01	11	23	15.65
2024-06-02	19.9	26.1	22.15	2024-06-02	16.5	26	20.21	2024-06-02	11.5	16.7	13.61
2024-06-03	19.9	26.2	22.13	2024-06-03	16.4	23.3	18.38	2024-06-03	11	18.3	13.39
2024-06-04	20	31.3	23.69	2024-06-04	17	28.7	21.55	2024-06-04	11.3	24.6	15.48
2024-06-05	20.2	31.4	23.32	2024-06-05	17.5	29.4	21.14	2024-06-05	11.5	18.2	14.2
2024-06-06	20.5	33.7	25.19	2024-06-06	16.7	32	21.88	2024-06-06	12.5	22.6	17.07
2024-06-07	20.7	33.7	24.54	2024-06-07	17.2	31	23.05	2024-06-07	12.4	20.2	15.08
2024-06-08	21.2	34.8	25.53	2024-06-08	17.6	34.5	24.59	2024-06-08	12.7	27	17.41
2024-06-09	21.5	34.8	25.57	2024-06-09	18.1	35.9	24.93	2024-06-09	13.9	23.4	18.09
2024-06-10	21.7	33.5	25.14	2024-06-10	18	31.6	23.74	2024-06-10	13	23.6	16.75
2024-06-11	21.8	29.6	23.93	2024-06-11	19.5	33.3	24.33	2024-06-11	13.4	21.4	16.2
2024-06-12	21.5	27.4	23.39	2024-06-12	18.7	31.6	23.81	2024-06-12	13.8	21.5	15.78
2024-06-13	21.3	29.1	23.2	2024-06-13	18.5	31.1	22.16	2024-06-13	13.1	20.8	15.24
2024-06-14	21.6	30.8	24.24	2024-06-14	18.9	30.9	23.18	2024-06-14	13.8	23.1	16.7
2024-06-15	21.9	32.8	25.09	2024-06-15	19	28.4	22.85	2024-06-15	14.3	23.5	16.81
2024-06-16	21.8	33.5	25.55	2024-06-16	18.9	33.7	24.21	2024-06-16	14	23.9	17.68
2024-06-17	21.6	31.1	24.25	2024-06-17	18.3	30.4	22.81	2024-06-17	14.2	23.1	17.28
2024-06-18	21.5	27.5	23.45	2024-06-18	18	26.3	19.96	2024-06-18	13.9	21.7	15.94
2024-06-19	21.2	26.6	22.83	2024-06-19	17.8	23.4	19.61	2024-06-19	13.8	19.7	16.18
2024-06-20	21	27.7	23.09	2024-06-20	17.8	24.9	20.3	2024-06-20	13.8	18.8	15.49
2024-06-21	21.1	28.7	23.14	2024-06-21	17.5	34	22.77	2024-06-21	13.3	21.9	16.08
2024-06-22	21.1	34.6	24.92	2024-06-22	18.1	32.6	24.3	2024-06-22	13.3	26.4	17.94
2024-06-23	21.5	29.9	24.26	2024-06-23	19.6	33	24.02	2024-06-23	14.3	26.8	18.73
2024-06-24	22	36.6	26.99	2024-06-24	18.4	35.7	25.03	2024-06-24	14.8	26.5	19.45
2024-06-25	22.1	30	25.03	2024-06-25	18.9	30	22.95	2024-06-25	14.7	20.9	17.1
2024-06-26	21.8	26.9	23.86	2024-06-26	19.2	28.7	22.26	2024-06-26	14	18.1	15.78
2024-06-27	21.2	26.7	23.32	2024-06-27	18.9	29.6	21.6	2024-06-27	13.8	22	16.13
2024-06-28	20.1	23.5	21.77	2024-06-28	16.1	21.5	18.58	2024-06-28	13.3	19.5	15.67
2024-06-29	20.5	32	24.65	2024-06-29	14.7	19.1	16.28	2024-06-29	14.4	24.4	19.9
2024-06-30	20.8	33.9	25.13	2024-06-30	14.1	16.8	15.56
2024-07-01	21.7	36.3	27	2024-07-01	15	29.6	21.93

## Sheet: Table S2
Table S2. Enriched GO terms of DEGs between green and yellow leaf regions in tea plants from Xizang.
ID	Class	Descrption	Pvalue	Qvalue	Up	Down
GO:0009536	Cellular Component	plastid	3.22117e-45	3.23728e-42	73	623
GO:0009507	Cellular Component	chloroplast	9.71053e-45	4.87954e-42	68	608
GO:0016491	Molecular Function	oxidoreductase activity	2.60202e-42	6.42178e-39	395	671
GO:0009526	Cellular Component	plastid envelope	3.23562e-35	1.08393e-32	23	270
GO:0009579	Cellular Component	thylakoid	1.20891e-32	3.03739e-30	23	207
GO:0015979	Biological Process	photosynthesis	2.41024e-30	1.53171e-26	31	154
GO:0009534	Cellular Component	chloroplast thylakoid	1.13706e-28	1.90458e-26	14	163
GO:0031976	Cellular Component	plastid thylakoid	1.13706e-28	1.90458e-26	14	163
GO:0009941	Cellular Component	chloroplast envelope	6.78336e-26	9.73896e-24	14	194
GO:0044281	Biological Process	small molecule metabolic process	5.11468e-27	1.62519e-23	418	933
GO:0042170	Cellular Component	plastid membrane	1.4808e-24	1.86026e-22	20	188
GO:0043436	Biological Process	oxoacid metabolic process	4.72768e-25	7.52504e-22	294	611
GO:0019752	Biological Process	carboxylic acid metabolic process	4.73646e-25	7.52504e-22	290	595
GO:0006082	Biological Process	organic acid metabolic process	1.1301e-24	1.43635e-21	296	617
GO:0042651	Cellular Component	thylakoid membrane	1.5248e-23	1.70269e-21	14	141
GO:0005975	Biological Process	carbohydrate metabolic process	1.3961e-23	1.4787e-20	249	454
GO:0034357	Cellular Component	photosynthetic membrane	1.72777e-22	1.73641e-20	19	152
GO:0009535	Cellular Component	chloroplast thylakoid membrane	4.84534e-22	4.05798e-20	13	126
GO:0055035	Cellular Component	plastid thylakoid membrane	4.84534e-22	4.05798e-20	13	126
GO:0009570	Cellular Component	chloroplast stroma	1.72592e-21	1.33427e-19	22	218
GO:0009532	Cellular Component	plastid stroma	5.18362e-21	3.7211e-19	22	228
GO:0046394	Biological Process	carboxylic acid biosynthetic process	1.31886e-21	1.19733e-18	209	364
GO:1901605	Biological Process	alpha-amino acid metabolic process	1.8902e-20	1.50153e-17	158	263
GO:0006520	Biological Process	cellular amino acid metabolic process	3.28081e-20	2.31662e-17	185	356
GO:0016053	Biological Process	organic acid biosynthetic process	4.28192e-20	2.72116e-17	209	368
GO:0098754	Biological Process	detoxification	5.6742e-19	3.27814e-16	33	99
GO:0003824	Molecular Function	catalytic activity	2.95365e-19	3.64481e-16	1364	2839
GO:0015994	Biological Process	chlorophyll metabolic process	7.3005e-19	3.86622e-16	51	132
GO:0033013	Biological Process	tetrapyrrole metabolic process	8.5278e-19	4.16878e-16	81	173
GO:0044283	Biological Process	small molecule biosynthetic process	1.80939e-18	8.21335e-16	261	503
GO:0033014	Biological Process	tetrapyrrole biosynthetic process	1.71672e-17	7.27319e-15	75	158
GO:0032787	Biological Process	monocarboxylic acid metabolic process	1.9687e-17	7.81944e-15	148	326
GO:0006629	Biological Process	lipid metabolic process	2.5967e-17	9.70707e-15	190	410
GO:0015995	Biological Process	chlorophyll biosynthetic process	2.84613e-17	1.00484e-14	45	119
GO:0006778	Biological Process	porphyrin-containing compound metabolic process	5.92954e-17	1.98327e-14	60	141
GO:0042440	Biological Process	pigment metabolic process	8.94971e-17	2.84377e-14	62	156
GO:0016627	Molecular Function	oxidoreductase activity, acting on the CH-CH group of donors	8.16826e-17	6.71975e-14	49	106
GO:0006766	Biological Process	vitamin metabolic process	3.3997e-16	1.02881e-13	84	174
GO:0009110	Biological Process	vitamin biosynthetic process	9.26659e-16	2.67678e-13	84	167
GO:0006779	Biological Process	porphyrin-containing compound biosynthetic process	1.09281e-15	3.01949e-13	54	126
GO:0006767	Biological Process	water-soluble vitamin metabolic process	3.12707e-15	8.28021e-13	84	167
GO:0009657	Biological Process	plastid organization	5.58639e-15	1.42006e-12	2	82
GO:0016209	Molecular Function	antioxidant activity	2.54235e-15	1.56863e-12	51	90
GO:0042364	Biological Process	water-soluble vitamin biosynthetic process	9.8532e-15	2.40835e-12	84	160
GO:0046148	Biological Process	pigment biosynthetic process	1.32979e-14	3.12992e-12	52	140
GO:0030493	Biological Process	bacteriochlorophyll metabolic process	2.0222e-14	4.32809e-12	29	62
GO:0030494	Biological Process	bacteriochlorophyll biosynthetic process	2.0222e-14	4.32809e-12	29	62
GO:0009063	Biological Process	cellular amino acid catabolic process	2.04316e-14	4.32809e-12	75	112
GO:0009636	Biological Process	response to toxic substance	2.87034e-14	5.8842e-12	42	130
GO:0008652	Biological Process	cellular amino acid biosynthetic process	3.22965e-14	6.41389e-12	126	200
GO:1901607	Biological Process	alpha-amino acid biosynthetic process	6.00948e-14	1.15728e-11	108	178
GO:0016614	Molecular Function	oxidoreductase activity, acting on CH-OH group of donors	2.45526e-14	1.21192e-11	85	187
GO:1901606	Biological Process	alpha-amino acid catabolic process	1.63656e-13	3.05892e-11	64	98
GO:0031967	Cellular Component	organelle envelope	7.1607e-13	4.79767e-11	62	371
GO:0006790	Biological Process	sulfur compound metabolic process	3.28746e-13	5.96909e-11	164	316
GO:0042180	Biological Process	cellular ketone metabolic process	5.29747e-13	9.35151e-11	81	166
GO:0019748	Biological Process	secondary metabolic process	6.10847e-13	1.04917e-10	60	77
GO:0046906	Molecular Function	tetrapyrrole binding	2.71262e-13	1.11579e-10	101	109
GO:0044282	Biological Process	small molecule catabolic process	8.06831e-13	1.34932e-10	116	208
GO:1901661	Biological Process	quinone metabolic process	9.06934e-13	1.44089e-10	71	146
GO:1901663	Biological Process	quinone biosynthetic process	9.06934e-13	1.44089e-10	71	146
GO:0009658	Biological Process	chloroplast organization	9.60999e-13	1.48955e-10	2	62
GO:0042181	Biological Process	ketone biosynthetic process	2.05524e-12	3.10978e-10	72	146
GO:0016757	Molecular Function	glycosyltransferase activity	1.03719e-12	3.31297e-10	147	234
GO:0016853	Molecular Function	isomerase activity	1.0739e-12	3.31297e-10	93	225
GO:0016701	Molecular Function	oxidoreductase activity, acting on single donors with incorporation of molecular oxygen	1.34993e-12	3.70181e-10	41	56
GO:0016651	Molecular Function	oxidoreductase activity, acting on NAD(P)H	1.79559e-12	4.23521e-10	34	95
GO:0016798	Molecular Function	hydrolase activity, acting on glycosyl bonds	1.89604e-12	4.23521e-10	95	134
GO:0016829	Molecular Function	lyase activity	2.05926e-12	4.23521e-10	138	269
GO:0016616	Molecular Function	oxidoreductase activity, acting on the CH-OH group of donors, NAD or NADP as acceptor	3.61924e-12	6.87099e-10	75	170
GO:0042221	Biological Process	response to chemical	5.87272e-12	8.67933e-10	254	542
GO:0020037	Molecular Function	heme binding	6.73591e-12	1.10066e-09	96	100
GO:0016620	Molecular Function	oxidoreductase activity, acting on the aldehyde or oxo group of donors, NAD or NADP as acceptor	7.08753e-12	1.10066e-09	37	74
GO:0016645	Molecular Function	oxidoreductase activity, acting on the CH-NH group of donors	7.13557e-12	1.10066e-09	25	49
GO:0044255	Biological Process	cellular lipid metabolic process	7.93468e-12	1.14602e-09	150	327
GO:0050896	Biological Process	response to stimulus	9.09737e-12	1.28475e-09	559	1263
GO:0009056	Biological Process	catabolic process	1.17336e-11	1.62103e-09	333	630
GO:0072330	Biological Process	monocarboxylic acid biosynthetic process	1.35451e-11	1.83147e-09	80	169
GO:0004553	Molecular Function	hydrolase activity, hydrolyzing O-glycosyl compounds	1.56591e-11	2.27333e-09	88	117
GO:0016705	Molecular Function	oxidoreductase activity, acting on paired donors, with incorporation or reduction of molecular oxygen	1.79076e-11	2.45534e-09	105	134
GO:0051287	Molecular Function	NAD binding	1.94593e-11	2.52766e-09	53	118
GO:0031977	Cellular Component	thylakoid lumen	5.98904e-11	3.58539e-09	1	39
GO:0009521	Cellular Component	photosystem	6.06484e-11	3.58539e-09	9	58
GO:0009543	Cellular Component	chloroplast thylakoid lumen	7.53694e-11	3.98665e-09	1	30
GO:0031978	Cellular Component	plastid thylakoid lumen	7.53694e-11	3.98665e-09	1	30
GO:1901566	Biological Process	organonitrogen compound biosynthetic process	3.01634e-11	3.99351e-09	321	870
GO:0043650	Biological Process	dicarboxylic acid biosynthetic process	3.29394e-11	4.27204e-09	36	49
GO:0016054	Biological Process	organic acid catabolic process	3.55754e-11	4.52164e-09	91	158
GO:0046395	Biological Process	carboxylic acid catabolic process	4.13259e-11	5.14953e-09	89	157
GO:0015075	Molecular Function	ion transmembrane transporter activity	4.56045e-11	5.6276e-09	178	312
GO:0031975	Cellular Component	envelope	1.46399e-10	7.35654e-09	69	402
GO:0019684	Biological Process	photosynthesis, light reaction	7.66574e-11	9.36841e-09	4	57
GO:1990748	Biological Process	cellular detoxification	1.19127e-10	1.4284e-08	17	53
GO:0016638	Molecular Function	oxidoreductase activity, acting on the CH-NH2 group of donors	1.49799e-10	1.76049e-08	26	47
GO:0005976	Biological Process	polysaccharide metabolic process	1.69643e-10	1.99644e-08	92	189
GO:0098869	Biological Process	cellular oxidant detoxification	1.73496e-10	2.00467e-08	17	49
GO:0006536	Biological Process	glutamate metabolic process	2.08003e-10	2.36047e-08	24	39
GO:0031224	Cellular Component	intrinsic component of membrane	5.64233e-10	2.70026e-08	381	877
GO:0016628	Molecular Function	oxidoreductase activity, acting on the CH-CH group of donors, NAD or NADP as acceptor	2.8759e-10	3.22624e-08	24	58
GO:0044272	Biological Process	sulfur compound biosynthetic process	2.89596e-10	3.22874e-08	93	182
GO:0070205	Molecular Function	2-succinyl-6-hydroxy-2,4-cyclohexadiene-1-carboxylate synthase activity	3.11295e-10	3.34033e-08	21	38
GO:0009066	Biological Process	aspartate family amino acid metabolic process	3.21307e-10	3.52053e-08	71	121
GO:0009233	Biological Process	menaquinone metabolic process	3.6851e-10	3.90313e-08	34	82
GO:0009234	Biological Process	menaquinone biosynthetic process	3.6851e-10	3.90313e-08	34	82
GO:0022857	Molecular Function	transmembrane transporter activity	4.03362e-10	4.14791e-08	234	411
GO:0030246	Molecular Function	carbohydrate binding	4.23673e-10	4.1825e-08	78	105
GO:0016021	Cellular Component	integral component of membrane	9.69266e-10	4.42778e-08	371	853
GO:0005506	Molecular Function	iron ion binding	6.02953e-10	5.72342e-08	83	92
GO:0016903	Molecular Function	oxidoreductase activity, acting on the aldehyde or oxo group of donors	6.84859e-10	6.26011e-08	39	86
GO:0043648	Biological Process	dicarboxylic acid metabolic process	6.05457e-10	6.30767e-08	51	88
GO:0015318	Molecular Function	inorganic molecular entity transmembrane transporter activity	7.28369e-10	6.42005e-08	170	296
GO:0015930	Molecular Function	glutamate synthase activity	7.71798e-10	6.56827e-08	17	31
GO:0009064	Biological Process	glutamine family amino acid metabolic process	7.5667e-10	7.75587e-08	32	67
GO:0045454	Biological Process	cell redox homeostasis	8.00874e-10	8.07865e-08	36	71
GO:0009311	Biological Process	oligosaccharide metabolic process	8.20074e-10	8.14308e-08	41	84
GO:0008667	Molecular Function	2,3-dihydro-2,3-dihydroxybenzoate dehydrogenase activity	1.0237e-09	8.36063e-08	20	36
GO:0016740	Molecular Function	transferase activity	1.05016e-09	8.36063e-08	656	1286
GO:0097237	Biological Process	cellular response to toxic substance	1.01937e-09	9.96627e-08	17	55
GO:0071554	Biological Process	cell wall organization or biogenesis	1.23592e-09	1.19004e-07	94	156
GO:0046915	Molecular Function	transition metal ion transmembrane transporter activity	1.56837e-09	1.20961e-07	82	88
GO:0006768	Biological Process	biotin metabolic process	1.61194e-09	1.52894e-07	32	62
GO:0009523	Cellular Component	photosystem II	3.62468e-09	1.58383e-07	5	46
GO:0008509	Molecular Function	anion transmembrane transporter activity	2.42329e-09	1.78251e-07	63	124
GO:0004674	Molecular Function	protein serine/threonine kinase activity	2.45564e-09	1.78251e-07	131	185
GO:0031969	Cellular Component	chloroplast membrane	5.76326e-09	2.41336e-07	11	81
GO:0009084	Biological Process	glutamine family amino acid biosynthetic process	2.7607e-09	2.58004e-07	21	47
GO:0009102	Biological Process	biotin biosynthetic process	2.95237e-09	2.71918e-07	32	61
GO:0042546	Biological Process	cell wall biogenesis	3.06592e-09	2.78342e-07	43	99
GO:0006537	Biological Process	glutamate biosynthetic process	3.46208e-09	3.0988e-07	18	31
GO:1901615	Biological Process	organic hydroxy compound metabolic process	4.85129e-09	4.28194e-07	92	152
GO:0004316	Molecular Function	3-oxoacyl-[acyl-carrier-protein] reductase (NADPH) activity	6.70795e-09	4.73007e-07	18	33
GO:0008194	Molecular Function	UDP-glycosyltransferase activity	8.15408e-09	5.59008e-07	74	121
GO:1901575	Biological Process	organic substance catabolic process	7.23088e-09	6.29483e-07	291	577
GO:0045550	Molecular Function	geranylgeranyl reductase activity	1.00296e-08	6.69e-07	20	35
GO:0048046	Cellular Component	apoplast	1.84535e-08	7.41831e-07	28	73
GO:0030001	Biological Process	metal ion transport	8.67638e-09	7.45114e-07	134	203
GO:0009643	Biological Process	photosynthetic acclimation	9.25765e-09	7.84432e-07	3	8
GO:0008028	Molecular Function	monocarboxylic acid transmembrane transporter activity	1.28006e-08	8.22015e-07	40	77
GO:0005215	Molecular Function	transporter activity	1.29897e-08	8.22015e-07	244	455
GO:1901362	Biological Process	organic cyclic compound biosynthetic process	1.00872e-08	8.43472e-07	455	987
GO:0009404	Biological Process	toxin metabolic process	1.0837e-08	8.94404e-07	15	39
GO:0016052	Biological Process	carbohydrate catabolic process	1.27841e-08	1.04158e-06	86	140
GO:0016668	Molecular Function	oxidoreductase activity, acting on a sulfur group of donors, NAD(P) as acceptor	1.88935e-08	1.16573e-06	22	49
GO:0004029	Molecular Function	aldehyde dehydrogenase (NAD+) activity	2.00048e-08	1.17552e-06	11	28
GO:0004030	Molecular Function	aldehyde dehydrogenase [NAD(P)+] activity	2.00048e-08	1.17552e-06	11	28
GO:0016758	Molecular Function	hexosyltransferase activity	2.11304e-08	1.21278e-06	78	130
GO:0016684	Molecular Function	oxidoreductase activity, acting on peroxide as acceptor	2.31576e-08	1.27368e-06	32	37
GO:0052689	Molecular Function	carboxylic ester hydrolase activity	2.32236e-08	1.27368e-06	44	67
GO:0046873	Molecular Function	metal ion transmembrane transporter activity	2.43928e-08	1.30872e-06	103	147
GO:0015103	Molecular Function	inorganic anion transmembrane transporter activity	2.877e-08	1.51073e-06	48	91
GO:1901135	Biological Process	carbohydrate derivative metabolic process	2.37788e-08	1.90862e-06	185	390
GO:0009058	Biological Process	biosynthetic process	2.40267e-08	1.90862e-06	681	1670
GO:0016647	Molecular Function	oxidoreductase activity, acting on the CH-NH group of donors, oxygen as acceptor	4.08159e-08	2.09862e-06	14	20
GO:0008324	Molecular Function	cation transmembrane transporter activity	4.20615e-08	2.11853e-06	148	260
GO:0006012	Biological Process	galactose metabolic process	2.98522e-08	2.34211e-06	34	47
GO:0009273	Biological Process	peptidoglycan-based cell wall biogenesis	3.09403e-08	2.39788e-06	31	58
GO:0022890	Molecular Function	inorganic cation transmembrane transporter activity	4.87384e-08	2.40573e-06	143	247
GO:0071949	Molecular Function	FAD binding	5.41252e-08	2.61924e-06	19	29
GO:0000041	Biological Process	transition metal ion transport	3.51035e-08	2.68774e-06	94	107
GO:0045181	Molecular Function	glutamate synthase activity, NAD(P)H as acceptor	5.88892e-08	2.79497e-06	15	26
GO:0016866	Molecular Function	intramolecular transferase activity	6.24188e-08	2.85099e-06	25	61
GO:0005342	Molecular Function	organic acid transmembrane transporter activity	6.35349e-08	2.85099e-06	53	94
GO:0046943	Molecular Function	carboxylic acid transmembrane transporter activity	6.35349e-08	2.85099e-06	53	94
GO:0071944	Cellular Component	cell periphery	7.93644e-08	3.06774e-06	301	656
GO:0004497	Molecular Function	monooxygenase activity	7.30388e-08	3.21893e-06	59	71
GO:0009312	Biological Process	oligosaccharide biosynthetic process	4.48511e-08	3.35983e-06	26	64
GO:0006720	Biological Process	isoprenoid metabolic process	4.49388e-08	3.35983e-06	47	107
GO:0016859	Molecular Function	cis-trans isomerase activity	8.39868e-08	3.62235e-06	24	58
GO:0004312	Molecular Function	fatty acid synthase activity	8.51283e-08	3.62235e-06	22	43
GO:0044249	Biological Process	cellular biosynthetic process	5.22212e-08	3.85891e-06	664	1615
GO:0042910	Molecular Function	xenobiotic transmembrane transporter activity	9.24284e-08	3.86633e-06	53	88
GO:0015291	Molecular Function	secondary active transmembrane transporter activity	9.55118e-08	3.92872e-06	50	111
GO:0016639	Molecular Function	oxidoreductase activity, acting on the CH-NH2 group of donors, NAD or NADP as acceptor	9.78746e-08	3.95991e-06	16	29
GO:0015144	Molecular Function	carbohydrate transmembrane transporter activity	1.01612e-07	4.04483e-06	46	76
GO:1901682	Molecular Function	sulfur compound transmembrane transporter activity	1.04263e-07	4.08446e-06	39	60
GO:0008610	Biological Process	lipid biosynthetic process	5.68404e-08	4.15196e-06	113	274
GO:0006575	Biological Process	cellular modified amino acid metabolic process	6.85103e-08	4.94753e-06	46	86
GO:0016020	Cellular Component	membrane	1.43068e-07	5.32531e-06	587	1406
GO:0018130	Biological Process	heterocycle biosynthetic process	8.82629e-08	6.30237e-06	436	952
GO:0015116	Molecular Function	sulfate transmembrane transporter activity	1.79495e-07	6.92177e-06	34	52
GO:0008299	Biological Process	isoprenoid biosynthetic process	9.81505e-08	6.93052e-06	46	102
GO:0051903	Molecular Function	S-(hydroxymethyl)glutathione dehydrogenase activity	1.935e-07	7.34705e-06	8	26
GO:0044262	Biological Process	cellular carbohydrate metabolic process	1.17227e-07	8.18655e-06	98	188
GO:0015294	Molecular Function	solute:cation symporter activity	2.28006e-07	8.52605e-06	19	60
GO:0008678	Molecular Function	2-deoxy-D-gluconate 3-dehydrogenase activity	2.33918e-07	8.61656e-06	17	28
GO:0015293	Molecular Function	symporter activity	2.52096e-07	9.1496e-06	20	66
GO:0034219	Biological Process	carbohydrate transmembrane transport	1.37793e-07	9.51817e-06	37	60
GO:1901576	Biological Process	organic substance biosynthetic process	1.42249e-07	9.72035e-06	665	1647
GO:1904680	Molecular Function	peptide transmembrane transporter activity	2.79717e-07	1.00049e-05	34	75
GO:0008812	Molecular Function	choline dehydrogenase activity	2.89614e-07	1.0211e-05	2	10
GO:0019439	Biological Process	aromatic compound catabolic process	1.51059e-07	1.02126e-05	96	210
GO:0042887	Molecular Function	amide transmembrane transporter activity	3.11124e-07	1.08149e-05	37	82
GO:0004355	Molecular Function	glutamate synthase (NADPH) activity	3.28057e-07	1.12451e-05	14	19
GO:0016655	Molecular Function	oxidoreductase activity, acting on NAD(P)H, quinone or similar compound as acceptor	3.64032e-07	1.23073e-05	23	66
GO:0015718	Biological Process	monocarboxylic acid transport	1.84945e-07	1.23718e-05	43	78
GO:0008743	Molecular Function	L-threonine 3-dehydrogenase activity	3.77124e-07	1.25776e-05	8	30
GO:0004729	Molecular Function	oxygen-dependent protoporphyrinogen oxidase activity	4.02234e-07	1.3062e-05	12	17
GO:0070818	Molecular Function	protoporphyrinogen oxidase activity	4.02234e-07	1.3062e-05	12	17
GO:0047134	Molecular Function	protein-disulfide reductase (NAD(P)) activity	4.54982e-07	1.45831e-05	18	36
GO:0016166	Molecular Function	phytoene dehydrogenase activity	4.75343e-07	1.50403e-05	13	27
GO:0022836	Molecular Function	gated channel activity	5.17128e-07	1.61553e-05	36	72
GO:0050607	Molecular Function	mycothiol-dependent formaldehyde dehydrogenase activity	5.62835e-07	1.73634e-05	8	26
GO:0044264	Biological Process	cellular polysaccharide metabolic process	2.7574e-07	1.82534e-05	60	141
GO:0015035	Molecular Function	protein-disulfide reductase activity	6.53128e-07	1.98157e-05	33	57
GO:0004757	Molecular Function	sepiapterin reductase activity	6.58384e-07	1.98157e-05	14	21
GO:0022853	Molecular Function	active ion transmembrane transporter activity	6.859e-07	2.03952e-05	106	176
GO:0006572	Biological Process	tyrosine catabolic process	3.16129e-07	2.07114e-05	34	27
GO:0006631	Biological Process	fatty acid metabolic process	3.22655e-07	2.09209e-05	53	118
GO:0009712	Biological Process	catechol-containing compound metabolic process	3.25912e-07	2.09209e-05	6	10
GO:0006559	Biological Process	L-phenylalanine catabolic process	3.57293e-07	2.24812e-05	36	30
GO:1902222	Biological Process	erythrose 4-phosphate/phosphoenolpyruvate family amino acid catabolic process	3.57293e-07	2.24812e-05	36	30
GO:0015220	Molecular Function	choline transmembrane transporter activity	7.77221e-07	2.26618e-05	26	42
GO:0004024	Molecular Function	alcohol dehydrogenase activity, zinc-dependent	7.89675e-07	2.26618e-05	8	26
GO:0016630	Molecular Function	protochlorophyllide reductase activity	7.89675e-07	2.26618e-05	13	21
GO:0050660	Molecular Function	flavin adenine dinucleotide binding	8.65739e-07	2.45591e-05	36	48
GO:0005886	Cellular Component	plasma membrane	7.51714e-07	2.69812e-05	245	558
GO:0018577	Molecular Function	catechol 2,3-dioxygenase activity	9.67719e-07	2.71401e-05	6	6
GO:0010287	Cellular Component	plastoglobule	8.88271e-07	3.07832e-05	7	23
GO:0051920	Molecular Function	peroxiredoxin activity	1.13777e-06	3.15507e-05	4	10
GO:1901137	Biological Process	carbohydrate derivative biosynthetic process	5.34286e-07	3.32881e-05	141	290
GO:0044550	Biological Process	secondary metabolite biosynthetic process	5.56427e-07	3.4331e-05	30	43
GO:0015698	Biological Process	inorganic anion transport	5.91391e-07	3.61374e-05	53	102
GO:0047570	Molecular Function	3-oxoadipate enol-lactonase activity	1.37748e-06	3.73078e-05	14	29
GO:0015276	Molecular Function	ligand-gated ion channel activity	1.39785e-06	3.73078e-05	29	58
GO:0022834	Molecular Function	ligand-gated channel activity	1.39785e-06	3.73078e-05	29	58
GO:0051119	Molecular Function	sugar transmembrane transporter activity	1.40584e-06	3.73078e-05	39	68
GO:0044036	Biological Process	cell wall macromolecule metabolic process	6.18645e-07	3.74428e-05	40	68
GO:0015145	Molecular Function	monosaccharide transmembrane transporter activity	1.45775e-06	3.82737e-05	31	52
GO:0022804	Molecular Function	active transmembrane transporter activity	1.52751e-06	3.96832e-05	133	232
GO:0006820	Biological Process	anion transport	6.73399e-07	4.03722e-05	79	174
GO:0047216	Molecular Function	inositol 3-alpha-galactosyltransferase activity	1.59795e-06	4.10806e-05	9	0
GO:0009698	Biological Process	phenylpropanoid metabolic process	7.13802e-07	4.23945e-05	25	15
GO:0000272	Biological Process	polysaccharide catabolic process	7.28687e-07	4.28778e-05	46	65
GO:0004601	Molecular Function	peroxidase activity	1.95384e-06	4.97121e-05	28	33
GO:0005576	Cellular Component	extracellular region	1.5906e-06	5.32852e-05	116	209
GO:0008514	Molecular Function	organic anion transmembrane transporter activity	2.16998e-06	5.46481e-05	44	76
GO:0016667	Molecular Function	oxidoreductase activity, acting on a sulfur group of donors	2.21433e-06	5.52018e-05	44	88
GO:0015295	Molecular Function	solute:proton symporter activity	2.47616e-06	6.11116e-05	17	49
GO:0006805	Biological Process	xenobiotic metabolic process	1.05453e-06	6.14823e-05	25	55
GO:0009381	Molecular Function	excinuclease ABC activity	2.57362e-06	6.28879e-05	23	51
GO:0072348	Biological Process	sulfur compound transport	1.1509e-06	6.64907e-05	39	60
GO:0019114	Molecular Function	catechol dioxygenase activity	2.74918e-06	6.65195e-05	6	6
GO:1901618	Molecular Function	organic hydroxy compound transmembrane transporter activity	2.81987e-06	6.70901e-05	27	52
GO:0004043	Molecular Function	L-aminoadipate-semialdehyde dehydrogenase activity	2.82714e-06	6.70901e-05	16	18
GO:0016051	Biological Process	carbohydrate biosynthetic process	1.23491e-06	7.07016e-05	65	165
GO:0016634	Molecular Function	oxidoreductase activity, acting on the CH-CH group of donors, oxygen as acceptor	3.18459e-06	7.48529e-05	13	17
GO:0010598	Cellular Component	NAD(P)H dehydrogenase complex (plastoquinone)	2.31565e-06	7.5072e-05	0	8
GO:0006811	Biological Process	ion transport	1.32582e-06	7.52286e-05	202	372
GO:0008967	Molecular Function	phosphoglycolate phosphatase activity	3.28039e-06	7.63775e-05	30	18
GO:0060089	Molecular Function	molecular transducer activity	3.36949e-06	7.77188e-05	22	93
GO:0010127	Biological Process	mycothiol-dependent detoxification	1.38202e-06	7.77235e-05	8	26
GO:0009165	Biological Process	nucleotide biosynthetic process	1.4556e-06	8.01417e-05	78	164
GO:1901293	Biological Process	nucleoside phosphate biosynthetic process	1.4556e-06	8.01417e-05	78	164
GO:0042398	Biological Process	cellular modified amino acid biosynthetic process	1.47923e-06	8.01417e-05	26	54
GO:0034637	Biological Process	cellular carbohydrate biosynthetic process	1.49286e-06	8.01417e-05	48	116
GO:0008272	Biological Process	sulfate transport	1.50069e-06	8.01417e-05	34	52
GO:0019634	Biological Process	organic phosphonate metabolic process	1.50069e-06	8.01417e-05	30	56
GO:0032778	Molecular Function	P-type cobalt transporter activity	3.56197e-06	8.13975e-05	29	45
GO:0009067	Biological Process	aspartate family amino acid biosynthetic process	1.56119e-06	8.26782e-05	51	80
GO:0055085	Biological Process	transmembrane transport	1.57775e-06	8.28646e-05	183	406
GO:0090482	Molecular Function	vitamin transmembrane transporter activity	3.72519e-06	8.43464e-05	30	43
GO:0030247	Molecular Function	polysaccharide binding	3.82825e-06	8.58919e-05	32	50
GO:0015087	Molecular Function	cobalt ion transmembrane transporter activity	4.03451e-06	8.97042e-05	30	48
GO:0008687	Molecular Function	3,4-dihydroxyphenylacetate 2,3-dioxygenase activity	4.0769e-06	8.98375e-05	5	6
GO:0071466	Biological Process	cellular response to xenobiotic stimulus	1.75785e-06	9.15665e-05	27	59
GO:0018467	Molecular Function	formaldehyde dehydrogenase activity	4.42204e-06	9.65805e-05	8	18
GO:0042952	Biological Process	beta-ketoadipate pathway	1.8878e-06	9.75366e-05	15	29
GO:0042743	Biological Process	hydrogen peroxide metabolic process	1.90663e-06	9.77149e-05	16	20
GO:0006812	Biological Process	cation transport	1.92286e-06	9.77582e-05	163	283
GO:0006066	Biological Process	alcohol metabolic process	2.00943e-06	0.000101349	63	114
GO:0004148	Molecular Function	dihydrolipoyl dehydrogenase activity	4.80683e-06	0.000104064	20	23
GO:0009069	Biological Process	serine family amino acid metabolic process	2.12548e-06	0.000106358	44	54
GO:0009767	Biological Process	photosynthetic electron transport chain	2.16801e-06	0.000107638	4	27
GO:0042793	Biological Process	plastid transcription	2.2293e-06	0.000108286	0	9
GO:0006743	Biological Process	ubiquinone metabolic process	2.23217e-06	0.000108286	38	72
GO:0006744	Biological Process	ubiquinone biosynthetic process	2.23217e-06	0.000108286	38	72
GO:0016301	Molecular Function	kinase activity	5.21015e-06	0.00011109	289	485
GO:0015112	Molecular Function	nitrate transmembrane transporter activity	5.22139e-06	0.00011109	27	42
GO:0018835	Molecular Function	carbon phosphorus lyase activity	5.45615e-06	0.000115092	28	47
GO:0005996	Biological Process	monosaccharide metabolic process	2.44088e-06	0.000117514	58	110
GO:0015146	Molecular Function	pentose transmembrane transporter activity	5.8862e-06	0.000122077	27	43
GO:0015148	Molecular Function	D-xylose transmembrane transporter activity	5.8862e-06	0.000122077	27	43
GO:0009875	Biological Process	pollen-pistil interaction	2.56087e-06	0.000122363	55	38
GO:0003700	Molecular Function	DNA-binding transcription factor activity	6.03372e-06	0.000124094	140	239
GO:0005253	Molecular Function	anion channel activity	6.30147e-06	0.000128529	25	47
GO:0015114	Molecular Function	phosphate ion transmembrane transporter activity	6.4006e-06	0.000129481	32	65
GO:0048544	Biological Process	recognition of pollen	2.7508e-06	0.000130458	54	37
GO:0006091	Biological Process	generation of precursor metabolites and energy	2.77331e-06	0.000130551	82	237
GO:0004022	Molecular Function	alcohol dehydrogenase (NAD+) activity	6.644e-06	0.000132237	8	30
GO:0018455	Molecular Function	alcohol dehydrogenase [NAD(P)+] activity	6.644e-06	0.000132237	8	30
GO:0043212	Molecular Function	carbohydrate-exporting ABC transporter activity	6.99173e-06	0.000138045	26	40
GO:0038023	Molecular Function	signaling receptor activity	7.09369e-06	0.000138946	16	75
GO:0015871	Biological Process	choline transport	3.05319e-06	0.000142669	26	42
GO:0006558	Biological Process	L-phenylalanine metabolic process	3.11548e-06	0.00014347	36	30
GO:1902221	Biological Process	erythrose 4-phosphate/phosphoenolpyruvate family amino acid metabolic process	3.11548e-06	0.00014347	36	30
GO:0006570	Biological Process	tyrosine metabolic process	3.17639e-06	0.000145223	34	28
GO:0004791	Molecular Function	thioredoxin-disulfide reductase activity	7.83986e-06	0.000152353	15	30
GO:0019878	Biological Process	lysine biosynthetic process via aminoadipic acid	3.49904e-06	0.000158831	18	18
GO:0015101	Molecular Function	organic cation transmembrane transporter activity	8.53571e-06	0.000164579	30	48
GO:0009074	Biological Process	aromatic amino acid family catabolic process	3.65255e-06	0.000164624	37	31
GO:0009528	Cellular Component	plastid inner membrane	5.44495e-06	0.000171005	0	34
GO:0033225	Molecular Function	ATPase-coupled 2-aminoethylphosphonate transporter activity	1.0012e-05	0.000191547	29	46
GO:0015036	Molecular Function	disulfide oxidoreductase activity	1.03063e-05	0.000195661	39	66
GO:0009654	Cellular Component	photosystem II oxygen evolving complex	6.71932e-06	0.000204634	0	21
GO:0015234	Molecular Function	thiamine transmembrane transporter activity	1.16495e-05	0.000214034	29	40
GO:0048502	Molecular Function	ABC-type thiamine transporter activity	1.16495e-05	0.000214034	29	40
GO:0140394	Molecular Function	ABC-type azole transporter activity	1.16495e-05	0.000214034	29	40
GO:0004764	Molecular Function	shikimate 3-dehydrogenase (NADP+) activity	1.17411e-05	0.000214034	8	10
GO:0005260	Molecular Function	intracellularly ATP-gated chloride channel activity	1.19678e-05	0.000214034	23	42
GO:0035381	Molecular Function	ATP-gated ion channel activity	1.19678e-05	0.000214034	23	42
GO:0099095	Molecular Function	ligand-gated anion channel activity	1.19678e-05	0.000214034	23	42
GO:0099142	Molecular Function	intracellularly ATP-gated ion channel activity	1.19678e-05	0.000214034	23	42
GO:0005375	Molecular Function	copper ion transmembrane transporter activity	1.2242e-05	0.000215809	50	24
GO:0033221	Molecular Function	ATPase-coupled urea transmembrane transporter activity	1.2242e-05	0.000215809	29	45
GO:0009628	Biological Process	response to abiotic stimulus	5.09775e-06	0.000228142	128	327
GO:0007601	Biological Process	visual perception	5.35886e-06	0.000236497	25	41
GO:0050953	Biological Process	sensory perception of light stimulus	5.35886e-06	0.000236497	25	41
GO:0015439	Molecular Function	ABC-type heme transporter activity	1.35984e-05	0.00023802	29	43
GO:0030243	Biological Process	cellulose metabolic process	5.55892e-06	0.000243634	7	34
GO:0008767	Molecular Function	UDP-galactopyranose mutase activity	1.51061e-05	0.000262548	7	16
GO:0004565	Molecular Function	beta-galactosidase activity	1.53972e-05	0.000265737	8	22
GO:0015098	Molecular Function	molybdate ion transmembrane transporter activity	1.57828e-05	0.000270001	30	42
GO:1901474	Molecular Function	azole transmembrane transporter activity	1.58631e-05	0.000270001	29	40
GO:0015414	Molecular Function	ABC-type nitrate transporter activity	1.65059e-05	0.000278173	25	40
GO:0008483	Molecular Function	transaminase activity	1.66416e-05	0.000278173	24	27
GO:0005254	Molecular Function	chloride channel activity	1.66814e-05	0.000278173	25	43
GO:0004888	Molecular Function	transmembrane signaling receptor activity	1.69523e-05	0.000280794	14	62
GO:0005618	Cellular Component	cell wall	9.69527e-06	0.000282403	51	86
GO:0009505	Cellular Component	plant-type cell wall	9.83493e-06	0.000282403	15	40
GO:0044248	Biological Process	cellular catabolic process	6.60706e-06	0.000287588	261	490
GO:0019438	Biological Process	aromatic compound biosynthetic process	6.76422e-06	0.000292426	411	904
GO:0016109	Biological Process	tetraterpenoid biosynthetic process	6.88897e-06	0.000293821	13	32
GO:0016117	Biological Process	carotenoid biosynthetic process	6.88897e-06	0.000293821	13	32
GO:0016034	Molecular Function	maleylacetoacetate isomerase activity	1.79072e-05	0.00029441	19	19
GO:0015925	Molecular Function	galactosidase activity	1.80129e-05	0.00029441	8	24
GO:0015419	Molecular Function	ABC-type sulfate transporter activity	1.8289e-05	0.000296955	30	42
GO:0005217	Molecular Function	intracellular ligand-gated ion channel activity	1.84637e-05	0.000297833	24	45
GO:0016108	Biological Process	tetraterpenoid metabolic process	7.39856e-06	0.000311376	13	34
GO:0016116	Biological Process	carotenoid metabolic process	7.39856e-06	0.000311376	13	34
GO:0044271	Biological Process	cellular nitrogen compound biosynthetic process	7.45452e-06	0.000311668	469	1215
GO:0008037	Biological Process	cell recognition	7.56624e-06	0.000314271	56	38
GO:0055086	Biological Process	nucleobase-containing small molecule metabolic process	7.7833e-06	0.000321187	133	285
GO:0016769	Molecular Function	transferase activity, transferring nitrogenous groups	2.00946e-05	0.000322036	24	27
GO:0009637	Biological Process	response to blue light	7.89791e-06	0.000323814	4	20
GO:0046165	Biological Process	alcohol biosynthetic process	7.97893e-06	0.000325039	39	78
GO:0046292	Biological Process	formaldehyde metabolic process	8.22567e-06	0.000332956	11	20
GO:0015749	Biological Process	monosaccharide transmembrane transport	8.50979e-06	0.000342277	32	52
GO:0015413	Molecular Function	ABC-type nickel transporter activity	2.23453e-05	0.000353515	27	44
GO:0015416	Molecular Function	ABC-type phosphonate transporter activity	2.23453e-05	0.000353515	28	43
GO:0016722	Molecular Function	oxidoreductase activity, acting on metal ions	2.32549e-05	0.000364322	24	18
GO:0043225	Molecular Function	ATPase-coupled inorganic anion transmembrane transporter activity	2.33237e-05	0.000364322	32	48
GO:0015706	Biological Process	nitrate transport	9.27121e-06	0.000370557	28	44
GO:0042908	Biological Process	xenobiotic transport	9.42308e-06	0.000374273	49	92
GO:0015232	Molecular Function	heme transmembrane transporter activity	2.44436e-05	0.000379414	29	43
GO:0015407	Molecular Function	ABC-type monosaccharide transporter activity	2.50604e-05	0.000384156	26	40
GO:0015614	Molecular Function	ABC-type D-xylose transporter activity	2.50604e-05	0.000384156	26	40
GO:0010319	Cellular Component	stromule	1.39139e-05	0.000388431	0	16
GO:0006729	Biological Process	tetrahydrobiopterin biosynthetic process	9.92305e-06	0.000389265	14	21
GO:0046146	Biological Process	tetrahydrobiopterin metabolic process	9.92305e-06	0.000389265	14	21
GO:0015099	Molecular Function	nickel cation transmembrane transporter activity	2.58343e-05	0.000393574	27	44
GO:0008202	Biological Process	steroid metabolic process	1.03269e-05	0.000394911	41	52
GO:0019285	Biological Process	glycine betaine biosynthetic process from choline	1.03668e-05	0.000394911	2	10
GO:0031455	Biological Process	glycine betaine metabolic process	1.03668e-05	0.000394911	2	10
GO:0031456	Biological Process	glycine betaine biosynthetic process	1.03668e-05	0.000394911	2	10
GO:0010207	Biological Process	photosystem II assembly	1.0502e-05	0.000394911	4	11
GO:0045036	Biological Process	protein targeting to chloroplast	1.0502e-05	0.000394911	0	15
GO:0072596	Biological Process	establishment of protein localization to chloroplast	1.0502e-05	0.000394911	0	15
GO:0016773	Molecular Function	phosphotransferase activity, alcohol group as acceptor	2.62709e-05	0.00039777	267	443
GO:0017001	Biological Process	antibiotic catabolic process	1.06867e-05	0.000399495	13	20
GO:0006577	Biological Process	amino-acid betaine metabolic process	1.14325e-05	0.000422405	8	21
GO:0006578	Biological Process	amino-acid betaine biosynthetic process	1.14325e-05	0.000422405	8	21
GO:0072598	Biological Process	protein localization to chloroplast	1.15996e-05	0.000424173	0	16
GO:0051180	Biological Process	vitamin transport	1.16139e-05	0.000424173	31	44
GO:0004520	Molecular Function	endodeoxyribonuclease activity	2.88897e-05	0.000434755	24	63
GO:0033692	Biological Process	cellular polysaccharide biosynthetic process	1.22844e-05	0.000444138	39	110
GO:0008643	Biological Process	carbohydrate transport	1.23003e-05	0.000444138	52	104
GO:0006793	Biological Process	phosphorus metabolic process	1.25715e-05	0.000451365	402	755
GO:0006022	Biological Process	aminoglycan metabolic process	1.2682e-05	0.000452775	31	35
GO:0051068	Biological Process	dihydrolipoamide metabolic process	1.27942e-05	0.00045423	20	23
GO:1901505	Molecular Function	carbohydrate derivative transmembrane transporter activity	3.07698e-05	0.000454987	31	55
GO:0015926	Molecular Function	glucosidase activity	3.07872e-05	0.000454987	11	21
GO:0016646	Molecular Function	oxidoreductase activity, acting on the CH-NH group of donors, NAD or NADP as acceptor	3.07872e-05	0.000454987	8	24
GO:0004672	Molecular Function	protein kinase activity	3.33827e-05	0.000490408	243	370
GO:0032440	Molecular Function	2-alkenal reductase [NAD(P)+] activity	3.38524e-05	0.000491457	0	8
GO:0050664	Molecular Function	oxidoreductase activity, acting on NAD(P)H, oxygen as acceptor	3.38524e-05	0.000491457	5	3
GO:0009085	Biological Process	lysine biosynthetic process	1.46102e-05	0.000515602	30	37
GO:0015886	Biological Process	heme transport	1.46851e-05	0.000515602	30	47
GO:0019199	Molecular Function	transmembrane receptor protein kinase activity	3.59671e-05	0.000519104	8	42
GO:0009341	Cellular Component	beta-galactosidase complex	1.91737e-05	0.0005208	8	21
GO:0009380	Cellular Component	excinuclease repair complex	1.99599e-05	0.000527887	26	51
GO:0006081	Biological Process	cellular aldehyde metabolic process	1.52062e-05	0.000530963	24	52
GO:0043211	Molecular Function	ABC-type carbohydrate transporter activity	3.71918e-05	0.000533659	26	41
GO:0098660	Biological Process	inorganic ion transmembrane transport	1.54598e-05	0.000536869	87	177
GO:0006824	Biological Process	cobalt ion transport	1.64106e-05	0.00056679	30	48
GO:0015204	Molecular Function	urea transmembrane transporter activity	4.11117e-05	0.000586496	29	46
GO:0098656	Biological Process	anion transmembrane transport	1.74937e-05	0.000600932	47	90
GO:0042744	Biological Process	hydrogen peroxide catabolic process	1.80998e-05	0.000618409	13	17
GO:0009410	Biological Process	response to xenobiotic stimulus	1.82069e-05	0.000618741	27	59
GO:0009706	Cellular Component	chloroplast inner membrane	2.44364e-05	0.000629707	0	32
GO:0006113	Biological Process	fermentation	1.88516e-05	0.000637243	9	32
GO:0015750	Biological Process	pentose transmembrane transport	2.15948e-05	0.00072034	27	43
GO:0015753	Biological Process	D-xylose transmembrane transport	2.15948e-05	0.00072034	27	43
GO:0005984	Biological Process	disaccharide metabolic process	2.16499e-05	0.00072034	22	33
GO:0009791	Biological Process	post-embryonic development	2.24037e-05	0.00074154	84	243
GO:0004568	Molecular Function	chitinase activity	5.2491e-05	0.000744528	14	3
GO:0015221	Molecular Function	lipopolysaccharide transmembrane transporter activity	5.5515e-05	0.000777303	26	39
GO:0034485	Molecular Function	phosphatidylinositol-3,4,5-trisphosphate 5-phosphatase activity	5.57466e-05	0.000777303	2	9
GO:0034594	Molecular Function	phosphatidylinositol trisphosphate phosphatase activity	5.57466e-05	0.000777303	2	9
GO:0015415	Molecular Function	ATPase-coupled phosphate ion transmembrane transporter activity	5.62673e-05	0.000780155	27	45
GO:0016836	Molecular Function	hydro-lyase activity	5.68903e-05	0.000784386	36	73
GO:1905347	Cellular Component	endodeoxyribonuclease complex	3.15458e-05	0.000792588	26	51
GO:0015837	Biological Process	amine transport	2.42636e-05	0.000793863	31	48
GO:0030321	Biological Process	transepithelial chloride transport	2.43572e-05	0.000793863	24	42
GO:0034308	Biological Process	primary alcohol metabolic process	2.43593e-05	0.000793863	29	65
GO:0009416	Biological Process	response to light stimulus	2.4833e-05	0.000805171	45	129
GO:1901678	Biological Process	iron coordination entity transport	2.52409e-05	0.000814243	30	48
GO:1901568	Biological Process	fatty acid derivative metabolic process	2.57439e-05	0.000826276	6	20
GO:0015333	Molecular Function	peptide:proton symporter activity	6.12145e-05	0.000839319	5	25
GO:0005216	Molecular Function	ion channel activity	6.19287e-05	0.00084442	43	90
GO:0052716	Molecular Function	hydroquinone:oxygen oxidoreductase activity	6.38142e-05	0.000864421	9	3
GO:0015203	Molecular Function	polyamine transmembrane transporter activity	6.40961e-05	0.000864421	27	38
GO:0009070	Biological Process	serine family amino acid biosynthetic process	2.7088e-05	0.000865046	37	46
GO:0098662	Biological Process	inorganic cation transmembrane transport	2.73368e-05	0.000867264	83	169
GO:0046942	Biological Process	carboxylic acid transport	2.74304e-05	0.000867264	53	113
GO:0015850	Biological Process	organic hydroxy compound transport	2.82636e-05	0.000888907	28	54
GO:0033231	Biological Process	carbohydrate export	2.85345e-05	0.000888907	26	40
GO:0070633	Biological Process	transepithelial transport	2.85345e-05	0.000888907	24	42
GO:0072531	Biological Process	pyrimidine-containing compound transmembrane transport	2.92886e-05	0.000907947	29	41
GO:0015417	Molecular Function	ABC-type polyamine transporter activity	6.77952e-05	0.00090934	27	37
GO:0015665	Molecular Function	alcohol transmembrane transporter activity	7.25589e-05	0.000967976	26	44
GO:0009342	Cellular Component	glutamate synthase complex (NADPH)	4.36778e-05	0.00104515	11	21
GO:0031026	Cellular Component	glutamate synthase complex	4.36778e-05	0.00104515	11	21
GO:0009072	Biological Process	aromatic amino acid family metabolic process	3.43193e-05	0.00105873	44	48
GO:0015412	Molecular Function	ABC-type molybdate transporter activity	8.02114e-05	0.00106224	26	40
GO:0005319	Molecular Function	lipid transporter activity	8.14079e-05	0.00106224	34	57
GO:0033285	Molecular Function	ATPase-coupled monocarboxylic acid transmembrane transporter activity	8.17771e-05	0.00106224	26	42
GO:0033286	Molecular Function	ATPase-coupled ectoine transmembrane transporter activity	8.17771e-05	0.00106224	26	42
GO:0033288	Molecular Function	ATPase-coupled hydroxyectoine transmembrane transporter activity	8.17771e-05	0.00106224	26	42
GO:0016835	Molecular Function	carbon-oxygen lyase activity	8.30678e-05	0.00107336	63	124
GO:0007600	Biological Process	sensory perception	3.52246e-05	0.00108141	25	44
GO:0034220	Biological Process	ion transmembrane transport	3.68885e-05	0.00112705	103	221
GO:0006040	Biological Process	amino sugar metabolic process	3.71307e-05	0.00112902	18	17
GO:0098655	Biological Process	cation transmembrane transport	3.75029e-05	0.00113471	88	184
GO:0033223	Biological Process	2-aminoethylphosphonate transport	3.76749e-05	0.00113471	29	46
GO:0048472	Molecular Function	threonine-phosphate decarboxylase activity	8.9432e-05	0.00114957	12	9
GO:1903825	Biological Process	organic acid transmembrane transport	3.88439e-05	0.00115894	41	65
GO:1905039	Biological Process	carboxylic acid transmembrane transport	3.88439e-05	0.00115894	41	65
GO:0015651	Molecular Function	quaternary ammonium group transmembrane transporter activity	9.35897e-05	0.00119678	26	42
GO:0033232	Molecular Function	ABC-type D-methionine transporter activity	9.54009e-05	0.00120127	26	37
GO:0042943	Molecular Function	D-amino acid transmembrane transporter activity	9.54009e-05	0.00120127	26	37
GO:0043865	Molecular Function	methionine transmembrane transporter activity	9.54009e-05	0.00120127	26	37
GO:0015888	Biological Process	thiamine transport	4.08901e-05	0.00120304	29	40
GO:0030974	Biological Process	thiamine pyrophosphate transmembrane transport	4.08901e-05	0.00120304	29	40
GO:0071934	Biological Process	thiamine transmembrane transport	4.08901e-05	0.00120304	29	40
GO:0009260	Biological Process	ribonucleotide biosynthetic process	4.18664e-05	0.00122046	66	136
GO:0046390	Biological Process	ribose phosphate biosynthetic process	4.18664e-05	0.00122046	66	136
GO:0071669	Biological Process	plant-type cell wall organization or biogenesis	4.23568e-05	0.00122912	25	43
GO:0033283	Molecular Function	ATPase-coupled organic acid transmembrane transporter activity	0.000100454	0.00125212	31	48
GO:0033284	Molecular Function	ATPase-coupled carboxylic acid transmembrane transporter activity	0.000100454	0.00125212	31	48
GO:0008460	Molecular Function	dTDP-glucose 4,6-dehydratase activity	0.000102282	0.0012685	16	23
GO:0035461	Biological Process	vitamin transmembrane transport	4.39881e-05	0.00127066	29	42
GO:0042953	Biological Process	lipoprotein transport	4.56675e-05	0.00130728	27	43
GO:0044872	Biological Process	lipoprotein localization	4.56675e-05	0.00130728	27	43
GO:0006567	Biological Process	threonine catabolic process	4.61454e-05	0.00131504	11	30
GO:0030312	Cellular Component	external encapsulating structure	5.63498e-05	0.00131701	60	116
GO:0090698	Biological Process	post-embryonic plant morphogenesis	4.7456e-05	0.00134635	13	37
GO:1901617	Biological Process	organic hydroxy compound biosynthetic process	4.82307e-05	0.00136225	51	100
GO:0015716	Biological Process	organic phosphonate transport	4.88461e-05	0.00137353	28	44
GO:0033229	Molecular Function	cysteine transmembrane transporter activity	0.00011432	0.00140064	31	46
GO:0033230	Molecular Function	ABC-type cysteine transporter activity	0.00011432	0.00140064	31	46
GO:0016759	Molecular Function	cellulose synthase activity	0.000115206	0.00140064	2	21
GO:0016760	Molecular Function	cellulose synthase (UDP-forming) activity	0.000115206	0.00140064	2	21
GO:0000271	Biological Process	polysaccharide biosynthetic process	5.02421e-05	0.00140656	40	115
GO:0016869	Molecular Function	intramolecular transferase activity, transferring amino groups	0.000116582	0.00141041	8	5
GO:0031226	Cellular Component	intrinsic component of plasma membrane	6.18188e-05	0.001412	93	173
GO:0004462	Molecular Function	lactoylglutathione lyase activity	0.000117459	0.0014141	5	7
GO:0072522	Biological Process	purine-containing compound biosynthetic process	5.10449e-05	0.00141759	53	130
GO:0010035	Biological Process	response to inorganic substance	5.10823e-05	0.00141759	81	140
GO:0140359	Molecular Function	ABC-type transporter activity	0.000118824	0.00142358	63	63
GO:0032544	Biological Process	plastid translation	5.18332e-05	0.00143217	0	7
GO:0004400	Molecular Function	histidinol-phosphate transaminase activity	0.000124816	0.00148814	12	9
GO:0006952	Biological Process	defense response	5.46839e-05	0.00149512	111	196
GO:0006821	Biological Process	chloride transport	5.4817e-05	0.00149512	26	43
GO:0045117	Biological Process	azole transmembrane transport	5.4817e-05	0.00149512	29	40
GO:0019695	Biological Process	choline metabolic process	5.56259e-05	0.0015048	2	11
GO:0018958	Biological Process	phenol-containing compound metabolic process	5.58825e-05	0.0015048	12	15
GO:0030244	Biological Process	cellulose biosynthetic process	5.58825e-05	0.0015048	2	25
GO:0015689	Biological Process	molybdate ion transport	5.62514e-05	0.00150834	30	42
GO:0044706	Biological Process	multi-multicellular organism process	5.67022e-05	0.00151405	62	55
GO:0044038	Biological Process	cell wall macromolecule biosynthetic process	5.72413e-05	0.0015157	27	54
GO:0070589	Biological Process	cellular component macromolecule biosynthetic process	5.72413e-05	0.0015157	27	54
GO:0008773	Molecular Function	[protein-PII] uridylyltransferase activity	0.000128409	0.00151575	7	12
GO:0000099	Molecular Function	sulfur amino acid transmembrane transporter activity	0.000128974	0.00151575	31	46
GO:0015424	Molecular Function	ABC-type amino acid transporter activity	0.000128974	0.00151575	31	46
GO:0009808	Biological Process	lignin metabolic process	5.78991e-05	0.00152676	14	9
GO:0072527	Biological Process	pyrimidine-containing compound metabolic process	5.97638e-05	0.00156342	33	94
GO:0042335	Biological Process	cuticle development	5.97815e-05	0.00156342	1	14
GO:0009856	Biological Process	pollination	6.31258e-05	0.00164412	62	53
GO:0006073	Biological Process	cellular glucan metabolic process	6.66039e-05	0.00172262	27	87
GO:0009834	Biological Process	plant-type secondary cell wall biogenesis	6.66821e-05	0.00172262	5	21
GO:0004675	Molecular Function	transmembrane receptor protein serine/threonine kinase activity	0.000148567	0.00172983	8	37
GO:0015175	Molecular Function	neutral amino acid transmembrane transporter activity	0.000150795	0.00172983	32	48
GO:0031409	Molecular Function	pigment binding	0.000152096	0.00172983	0	7
GO:0036132	Molecular Function	13-prostaglandin reductase activity	0.000152096	0.00172983	0	7
GO:0036185	Molecular Function	13-lipoxin reductase activity	0.000152096	0.00172983	0	7
GO:0047522	Molecular Function	15-oxoprostaglandin 13-oxidase activity	0.000152096	0.00172983	0	7
GO:0097257	Molecular Function	leukotriene B4 12-hydroxy dehydrogenase activity	0.000152096	0.00172983	0	7
GO:0008378	Molecular Function	galactosyltransferase activity	0.000155344	0.00175867	13	10
GO:0070403	Molecular Function	NAD+ binding	0.000156596	0.00176474	11	17
GO:0022885	Molecular Function	bacteriocin transmembrane transporter activity	0.00015814	0.00176601	26	42
GO:0043214	Molecular Function	ABC-type bacteriocin transporter activity	0.00015814	0.00176601	26	42
GO:0006026	Biological Process	aminoglycan catabolic process	6.98755e-05	0.00179076	14	5
GO:0044042	Biological Process	glucan metabolic process	6.98834e-05	0.00179076	27	88
GO:0006817	Biological Process	phosphate ion transport	7.05573e-05	0.00180077	35	76
GO:0015711	Biological Process	organic anion transport	7.49396e-05	0.00190496	58	125
GO:0034311	Biological Process	diol metabolic process	7.64654e-05	0.00192832	14	21
GO:0034312	Biological Process	diol biosynthetic process	7.64654e-05	0.00192832	14	21
GO:0009409	Biological Process	response to cold	7.74631e-05	0.00194576	20	60
GO:1901564	Biological Process	organonitrogen compound metabolic process	7.97231e-05	0.00199465	780	1737
GO:0003978	Molecular Function	UDP-glucose 4-epimerase activity	0.00018195	0.00201652	19	29
GO:0030729	Molecular Function	acetoacetate-CoA ligase activity	0.000182205	0.00201652	9	10
GO:0009235	Biological Process	cobalamin metabolic process	8.15339e-05	0.00203195	22	28
GO:1901657	Biological Process	glycosyl compound metabolic process	8.21166e-05	0.00203848	32	80
GO:0006825	Biological Process	copper ion transport	8.33954e-05	0.00206217	56	35
GO:0016854	Molecular Function	racemase and epimerase activity	0.000190222	0.00209583	25	46
GO:0035250	Molecular Function	UDP-galactosyltransferase activity	0.000192598	0.00211259	9	1
GO:0016857	Molecular Function	racemase and epimerase activity, acting on carbohydrates and derivatives	0.000194251	0.00212129	22	36
GO:0015675	Biological Process	nickel cation transport	8.87943e-05	0.00218162	27	44
GO:0015695	Biological Process	organic cation transport	8.89126e-05	0.00218162	30	47
GO:0009725	Biological Process	response to hormone	9.0937e-05	0.00222271	116	222
GO:0055052	Cellular Component	ATP-binding cassette (ABC) transporter complex, substrate-binding subunit-containing	0.000100985	0.00225533	38	56
GO:0046271	Biological Process	phenylpropanoid catabolic process	9.38474e-05	0.00227634	9	3
GO:0046274	Biological Process	lignin catabolic process	9.38474e-05	0.00227634	9	3
GO:0016229	Molecular Function	steroid dehydrogenase activity	0.000218083	0.00237105	24	32
GO:0070887	Biological Process	cellular response to chemical stimulus	0.000101151	0.00244415	129	284
GO:0016884	Molecular Function	carbon-nitrogen ligase activity, with glutamine as amido-N-donor	0.000227063	0.00245785	12	26
GO:0004385	Molecular Function	guanylate kinase activity	0.000234277	0.00252487	9	12
GO:0005887	Cellular Component	integral component of plasma membrane	0.000125626	0.00274466	87	146
GO:0006030	Biological Process	chitin metabolic process	0.000117409	0.00282627	14	4
GO:0009522	Cellular Component	photosystem I	0.000134004	0.0028654	8	22
GO:0072528	Biological Process	pyrimidine-containing compound biosynthetic process	0.000119583	0.00286774	28	77
GO:0016747	Molecular Function	acyltransferase activity, transferring groups other than amino-acyl groups	0.000269196	0.00288859	61	136
GO:0006544	Biological Process	glycine metabolic process	0.000123859	0.00295911	24	22
GO:0006813	Biological Process	potassium ion transport	0.000124732	0.0029688	51	57
GO:0004491	Molecular Function	methylmalonate-semialdehyde dehydrogenase (acylating) activity	0.000280106	0.00299264	3	11
GO:0009225	Biological Process	nucleotide-sugar metabolic process	0.000132462	0.00314104	24	37
GO:0019318	Biological Process	hexose metabolic process	0.000135369	0.00319804	47	90
GO:0015840	Biological Process	urea transport	0.000143091	0.00336795	29	46
GO:0015171	Molecular Function	amino acid transmembrane transporter activity	0.000317341	0.00337585	40	54
GO:0003854	Molecular Function	3-beta-hydroxy-delta5-steroid dehydrogenase activity	0.000324899	0.00344142	23	31
GO:0016999	Biological Process	antibiotic metabolic process	0.000148724	0.0034761	22	31
GO:0019725	Biological Process	cellular homeostasis	0.00014878	0.0034761	58	104
GO:0010109	Biological Process	regulation of photosynthesis	0.000150422	0.00350159	3	16
GO:1900865	Biological Process	chloroplast RNA modification	0.000158311	0.00367177	0	11
GO:0016702	Molecular Function	oxidoreductase activity, acting on single donors with incorporation of molecular oxygen, incorporation of two atoms of oxygen	0.00035042	0.00369588	14	22
GO:0019755	Biological Process	one-carbon compound transport	0.000162241	0.00374924	29	46
GO:0006796	Biological Process	phosphate-containing compound metabolic process	0.000166374	0.00383083	381	714
GO:0010119	Biological Process	regulation of stomatal movement	0.000167298	0.00383819	10	21
GO:0006522	Biological Process	alanine metabolic process	0.00016891	0.00384378	5	9
GO:0009078	Biological Process	pyruvate family amino acid metabolic process	0.00016891	0.00384378	5	9
GO:0009236	Biological Process	cobalamin biosynthetic process	0.000169356	0.00384378	22	26
GO:0015920	Biological Process	lipopolysaccharide transport	0.000172521	0.00389956	26	39
GO:0009765	Biological Process	photosynthesis, light harvesting	0.000173041	0.00389956	4	14
GO:0033764	Molecular Function	steroid dehydrogenase activity, acting on the CH-OH group of donors, NAD or NADP as acceptor	0.000373449	0.00392201	23	31
GO:0015267	Molecular Function	channel activity	0.000377283	0.00392884	49	98
GO:0022803	Molecular Function	passive transmembrane transporter activity	0.000377283	0.00392884	49	98
GO:0042592	Biological Process	homeostatic process	0.000175705	0.0039456	77	147
GO:0022884	Molecular Function	macromolecule transmembrane transporter activity	0.000386995	0.00401304	26	50
GO:0010876	Biological Process	lipid localization	0.00018477	0.00413456	51	74
GO:0015440	Molecular Function	ABC-type peptide transporter activity	0.000405687	0.00418927	28	44
GO:1901656	Biological Process	glycoside transport	0.000188899	0.00421211	27	42
GO:0009768	Biological Process	photosynthesis, light harvesting in photosystem I	0.000195401	0.00429371	0	7
GO:0010196	Biological Process	nonphotochemical quenching	0.000195401	0.00429371	0	7
GO:0042135	Biological Process	neurotransmitter catabolic process	0.000195401	0.00429371	1	6
GO:1990066	Biological Process	energy quenching	0.000195401	0.00429371	0	7
GO:0015697	Biological Process	quaternary ammonium group transport	0.000195937	0.00429371	29	42
GO:0006032	Biological Process	chitin catabolic process	0.000197356	0.00430995	14	3
GO:0046608	Molecular Function	carotenoid isomerase activity	0.000428945	0.00441099	5	13
GO:0048608	Biological Process	reproductive structure development	0.000205949	0.00446692	65	196
GO:0061458	Biological Process	reproductive system development	0.000205949	0.00446692	65	196
GO:0018177	Biological Process	protein uridylylation	0.000215166	0.00461735	7	12
GO:0046348	Biological Process	amino sugar catabolic process	0.000215166	0.00461735	14	5
GO:0045037	Biological Process	protein import into chloroplast stroma	0.0002154	0.00461735	0	9
GO:0009314	Biological Process	response to radiation	0.000215791	0.00461735	48	133
GO:0006547	Biological Process	histidine metabolic process	0.000221771	0.00472938	24	31
GO:0042558	Biological Process	pteridine-containing compound metabolic process	0.000223588	0.00475217	16	34
GO:0043215	Biological Process	daunorubicin transport	0.000225168	0.00476981	27	41
GO:0015846	Biological Process	polyamine transport	0.000226057	0.00477273	27	38
GO:0006564	Biological Process	L-serine biosynthetic process	0.000230076	0.0048415	29	20
GO:0045735	Molecular Function	nutrient reservoir activity	0.000490952	0.00502171	2	11
GO:0016641	Molecular Function	oxidoreductase activity, acting on the CH-NH2 group of donors, oxygen as acceptor	0.000492404	0.00502171	12	13
GO:0006869	Biological Process	lipid transport	0.000239972	0.00503307	46	71
GO:0008559	Molecular Function	ABC-type xenobiotic transporter activity	0.000496182	0.00503941	26	43
GO:0009704	Biological Process	de-etiolation	0.00024474	0.00509943	0	6
GO:1900871	Biological Process	chloroplast mRNA modification	0.00024474	0.00509943	0	6
GO:0009699	Biological Process	phenylpropanoid biosynthetic process	0.000248026	0.00513138	11	11
GO:0042559	Biological Process	pteridine-containing compound biosynthetic process	0.000248696	0.00513138	16	30
GO:0051273	Biological Process	beta-glucan metabolic process	0.000248696	0.00513138	7	39
GO:0019829	Molecular Function	ATPase-coupled cation transmembrane transporter activity	0.000510764	0.00516625	65	74
GO:0006855	Biological Process	xenobiotic transmembrane transport	0.000253425	0.00519266	38	73
GO:0048367	Biological Process	shoot system development	0.000255691	0.00519266	49	143
GO:0033308	Biological Process	hydroxyectoine transport	0.0002561	0.00519266	26	42
GO:0051470	Biological Process	ectoine transport	0.0002561	0.00519266	26	42
GO:0006531	Biological Process	aspartate metabolic process	0.000256681	0.00519266	11	9
GO:0010089	Biological Process	xylem development	0.000256681	0.00519266	2	18
GO:0072593	Biological Process	reactive oxygen species metabolic process	0.000257386	0.00519266	17	38
GO:0006694	Biological Process	steroid biosynthetic process	0.000259644	0.00522164	33	47
GO:0006826	Biological Process	iron ion transport	0.000264534	0.00530321	31	53
GO:0009016	Molecular Function	succinyldiaminopimelate transaminase activity	0.000535109	0.00539041	10	5
GO:0019203	Molecular Function	carbohydrate phosphatase activity	0.00055395	0.00555752	8	13
GO:0140115	Biological Process	export across plasma membrane	0.000280285	0.00558832	34	51
GO:0015821	Biological Process	methionine transport	0.000282274	0.00558832	26	37
GO:0042940	Biological Process	D-amino acid transport	0.000282274	0.00558832	26	37
GO:0048473	Biological Process	D-methionine transport	0.000282274	0.00558832	26	37
GO:0072521	Biological Process	purine-containing compound metabolic process	0.000290525	0.0057338	84	187
GO:0098807	Cellular Component	chloroplast thylakoid membrane protein complex	0.000275356	0.00576527	0	11
GO:0001716	Molecular Function	L-amino-acid oxidase activity	0.000587563	0.00582372	9	9
GO:0008734	Molecular Function	L-aspartate oxidase activity	0.000587563	0.00582372	9	9
GO:0015922	Molecular Function	aspartate oxidase activity	0.000587563	0.00582372	9	9
GO:0006574	Biological Process	valine catabolic process	0.000296406	0.00583177	4	17
GO:0005402	Molecular Function	carbohydrate:cation symporter activity	0.000614554	0.0060427	9	15
GO:0008422	Molecular Function	beta-glucosidase activity	0.000614554	0.0060427	6	18
GO:0090407	Biological Process	organophosphate biosynthetic process	0.00031048	0.00608981	96	230
GO:0019637	Biological Process	organophosphate metabolic process	0.000311969	0.0061002	133	335
GO:0004619	Molecular Function	phosphoglycerate mutase activity	0.000642034	0.00628786	2	7
GO:0030075	Cellular Component	bacterial thylakoid	0.000323524	0.00650284	4	9
GO:0030096	Cellular Component	plasma membrane-derived thylakoid photosystem II	0.000323524	0.00650284	4	9
GO:0044275	Biological Process	cellular carbohydrate catabolic process	0.000338623	0.00660107	21	49
GO:0003333	Biological Process	amino acid transmembrane transport	0.000345862	0.00670052	38	53
GO:0010232	Biological Process	vascular transport	0.000346887	0.00670052	1	7
GO:0010233	Biological Process	phloem transport	0.000346887	0.00670052	1	7
GO:0004617	Molecular Function	phosphoglycerate dehydrogenase activity	0.000687807	0.00670951	8	12
GO:0043094	Biological Process	cellular metabolic compound salvage	0.000352587	0.00678997	15	46
GO:0046527	Molecular Function	glucosyltransferase activity	0.000713902	0.00693665	30	55
GO:0016226	Biological Process	iron-sulfur cluster assembly	0.000380293	0.00720056	31	62
GO:0031163	Biological Process	metallo-sulfur cluster assembly	0.000380293	0.00720056	31	62
GO:0032973	Biological Process	amino acid export across plasma membrane	0.000380706	0.00720056	31	46
GO:0033228	Biological Process	cysteine export across plasma membrane	0.000380706	0.00720056	31	46
GO:0042883	Biological Process	cysteine transport	0.000380706	0.00720056	31	46
GO:1903712	Biological Process	cysteine transmembrane transport	0.000380706	0.00720056	31	46
GO:0008653	Biological Process	lipopolysaccharide metabolic process	0.000386078	0.00723755	30	51
GO:0009103	Biological Process	lipopolysaccharide biosynthetic process	0.000386078	0.00723755	30	51
GO:0015804	Biological Process	neutral amino acid transport	0.000386078	0.00723755	32	49
GO:0009853	Biological Process	photorespiration	0.000394778	0.00737887	7	22
GO:1901264	Biological Process	carbohydrate derivative transport	0.000401556	0.00748355	34	58
GO:0009068	Biological Process	aspartate family amino acid catabolic process	0.00041626	0.00773489	15	35
GO:0006662	Biological Process	glycerol ether metabolic process	0.000421049	0.0077784	1	13
GO:0018904	Biological Process	ether metabolic process	0.000421049	0.0077784	1	13
GO:0005507	Molecular Function	copper ion binding	0.000810433	0.00784372	29	44
GO:0000101	Biological Process	sulfur amino acid transport	0.000426196	0.00785066	31	46
GO:0140110	Molecular Function	transcription regulator activity	0.000820157	0.00790683	151	264
GO:0010154	Biological Process	fruit development	0.000431271	0.00792117	33	101
GO:0034309	Biological Process	primary alcohol biosynthetic process	0.000443365	0.00811984	19	48
GO:0005351	Molecular Function	carbohydrate:proton symporter activity	0.00090058	0.00863146	7	13
GO:0010340	Molecular Function	carboxyl-O-methyltransferase activity	0.000921327	0.00863146	0	14
GO:0051998	Molecular Function	protein carboxyl O-methyltransferase activity	0.000921327	0.00863146	0	14
GO:0008508	Molecular Function	bile acid:sodium symporter activity	0.000944285	0.00863146	0	5
GO:0015125	Molecular Function	bile acid transmembrane transporter activity	0.000944285	0.00863146	0	5
GO:0047251	Molecular Function	thiohydroximate beta-D-glucosyltransferase activity	0.000944285	0.00863146	3	2
GO:0050368	Molecular Function	tyrosine 2,3-aminomutase activity	0.000944285	0.00863146	4	1
GO:0102659	Molecular Function	UDP-glucose: 4-methylthiobutylhydroximate S-glucosyltransferase activity	0.000944285	0.00863146	3	2
GO:0103099	Molecular Function	UDP-glucose:5-methylthiopentylhydroximate S-glucosyltransferase activity	0.000944285	0.00863146	3	2
GO:0103100	Molecular Function	UDP-glucose: 6-methylthiohexylhydroximate S-glucosyltransferase activity	0.000944285	0.00863146	3	2
GO:0103101	Molecular Function	UDP-glucose:7-methylthioheptylhydroximate S-glucosyltransferase activity	0.000944285	0.00863146	3	2
GO:0103102	Molecular Function	UDP-glucose:8-methylthiooctylhydroximate S-glucosyltransferase activity	0.000944285	0.00863146	3	2
GO:0103103	Molecular Function	UDP-glucose: 9-methylthiononylhydroximate S-glucosyltransferase activity	0.000944285	0.00863146	3	2
GO:0140161	Molecular Function	monocarboxylate:sodium symporter activity	0.000944285	0.00863146	0	5
GO:0006772	Biological Process	thiamine metabolic process	0.000476468	0.00866058	19	49
GO:0019305	Biological Process	dTDP-rhamnose biosynthetic process	0.000476979	0.00866058	17	29
GO:0046383	Biological Process	dTDP-rhamnose metabolic process	0.000476979	0.00866058	17	29
GO:0046351	Biological Process	disaccharide biosynthetic process	0.000482063	0.00872794	10	13
GO:0006553	Biological Process	lysine metabolic process	0.000485452	0.00876433	31	39
GO:1901071	Biological Process	glucosamine-containing compound metabolic process	0.000498734	0.00897863	14	4
GO:0004575	Molecular Function	sucrose alpha-glucosidase activity	0.000994194	0.00902085	5	2
GO:0008453	Molecular Function	alanine-glyoxylate transaminase activity	0.000994194	0.00902085	3	4
GO:0042723	Biological Process	thiamine-containing compound metabolic process	0.000510639	0.00916699	20	49
GO:0006573	Biological Process	valine metabolic process	0.000512626	0.00917673	9	23
GO:0048529	Molecular Function	magnesium-protoporphyrin IX monomethyl ester (oxidative) cyclase activity	0.00103242	0.00933342	1	3
GO:0009902	Biological Process	chloroplast relocation	0.000545979	0.00965995	0	7
GO:0019750	Biological Process	chloroplast localization	0.000545979	0.00965995	0	7
GO:0051644	Biological Process	plastid localization	0.000545979	0.00965995	0	7
GO:0051667	Biological Process	establishment of plastid localization	0.000545979	0.00965995	0	7
GO:0009119	Biological Process	ribonucleoside metabolic process	0.00054722	0.00965995	14	46
GO:0016433	Molecular Function	rRNA (adenine) methyltransferase activity	0.00107703	0.00970113	1	14
GO:0000179	Molecular Function	rRNA (adenine-N6,N6-)-dimethyltransferase activity	0.00109976	0.00983413	0	13
GO:0008802	Molecular Function	betaine-aldehyde dehydrogenase activity	0.00109976	0.00983413	3	10
GO:0019843	Molecular Function	rRNA binding	0.00110541	0.00984891	3	67
GO:0005527	Molecular Function	macrolide binding	0.00114765	0.0101157	0	9
GO:0005528	Molecular Function	FK506 binding	0.00114765	0.0101157	0	9
GO:0008864	Molecular Function	formyltetrahydrofolate deformylase activity	0.00114765	0.0101157	4	5
GO:0046451	Biological Process	diaminopimelate metabolic process	0.000576358	0.0101461	20	25
GO:0061077	Biological Process	chaperone-mediated protein folding	0.000584256	0.0102568	2	20
GO:0009719	Biological Process	response to endogenous stimulus	0.0005912	0.0103501	119	228
GO:0047473	Molecular Function	D-alanine [D-alanyl carrier protein] ligase activity	0.00121654	0.0106848	9	13
GO:0009898	Cellular Component	cytoplasmic side of plasma membrane	0.000548215	0.0108031	38	70
GO:0036094	Molecular Function	small molecule binding	0.00125467	0.0109806	556	1097
GO:0006563	Biological Process	L-serine metabolic process	0.000640614	0.0111843	32	30
GO:0006633	Biological Process	fatty acid biosynthetic process	0.000648916	0.0112983	29	70
GO:0006950	Biological Process	response to stress	0.00066014	0.0114603	326	727
GO:0009259	Biological Process	ribonucleotide metabolic process	0.000661829	0.0114603	80	174
GO:0009228	Biological Process	thiamine biosynthetic process	0.000669141	0.0115554	19	47
GO:0019693	Biological Process	ribose phosphate metabolic process	0.000673979	0.0116074	80	178
GO:0042724	Biological Process	thiamine-containing compound biosynthetic process	0.000715232	0.0122554	20	47
GO:0007178	Biological Process	transmembrane receptor protein serine/threonine kinase signaling pathway	0.000715458	0.0122554	8	43
GO:0006164	Biological Process	purine nucleotide biosynthetic process	0.000733205	0.0125256	51	116
GO:0003008	Biological Process	system process	0.000751339	0.012801	31	62
GO:0004020	Molecular Function	adenylylsulfate kinase activity	0.00149909	0.0130734	6	14
GO:0009152	Biological Process	purine ribonucleotide biosynthetic process	0.000772913	0.0131333	51	115
GO:0015968	Biological Process	stringent response	0.000791319	0.0134102	5	7
GO:0015748	Biological Process	organophosphate ester transport	0.000794463	0.0134277	35	50
GO:0048438	Biological Process	floral whorl development	0.000809712	0.0135222	13	35
GO:0009642	Biological Process	response to light intensity	0.000810052	0.0135222	9	30
GO:1901072	Biological Process	glucosamine-containing compound catabolic process	0.00081969	0.0135222	14	3
GO:0009243	Biological Process	O antigen biosynthetic process	0.000822115	0.0135222	20	31
GO:0046402	Biological Process	O antigen metabolic process	0.000822115	0.0135222	20	31
GO:0010275	Biological Process	NAD(P)H dehydrogenase complex assembly	0.000823462	0.0135222	0	6
GO:0010336	Biological Process	gibberellic acid homeostasis	0.000823462	0.0135222	0	6
GO:0042371	Biological Process	vitamin K biosynthetic process	0.000823462	0.0135222	0	6
GO:0042372	Biological Process	phylloquinone biosynthetic process	0.000823462	0.0135222	0	6
GO:0042373	Biological Process	vitamin K metabolic process	0.000823462	0.0135222	0	6
GO:0042374	Biological Process	phylloquinone metabolic process	0.000823462	0.0135222	0	6
GO:0001101	Biological Process	response to acid chemical	0.000840446	0.0137656	89	122
GO:0019464	Biological Process	glycine decarboxylation via glycine cleavage system	0.000850954	0.0139018	2	9
GO:0006979	Biological Process	response to oxidative stress	0.000854982	0.0139318	40	90
GO:0015849	Biological Process	organic acid transport	0.000863989	0.0140426	49	93
GO:0042362	Biological Process	fat-soluble vitamin biosynthetic process	0.000880281	0.0142346	0	10
GO:1903409	Biological Process	reactive oxygen species biosynthetic process	0.000880281	0.0142346	4	6
GO:0015662	Molecular Function	P-type ion transporter activity	0.00164899	0.0142797	60	61
GO:0140358	Molecular Function	P-type transmembrane transporter activity	0.00164899	0.0142797	60	61
GO:0043213	Biological Process	bacteriocin transport	0.000911201	0.0146972	28	43
GO:0004439	Molecular Function	phosphatidylinositol-4,5-bisphosphate 5-phosphatase activity	0.00173639	0.0149318	2	8
GO:0008970	Molecular Function	phospholipase A1 activity	0.00173639	0.0149318	7	3
GO:0030259	Biological Process	lipid glycosylation	0.000933498	0.0150187	10	19
GO:0009415	Biological Process	response to water	0.00095328	0.0152982	29	49
GO:0050877	Biological Process	nervous system process	0.000958671	0.015346	28	48
GO:0016868	Molecular Function	intramolecular transferase activity, phosphotransferases	0.00182522	0.0155986	4	21
GO:0047688	Molecular Function	aspartate 4-decarboxylase activity	0.00182657	0.0155986	9	5
GO:0046689	Biological Process	response to mercury ion	0.00101387	0.0161078	23	23
GO:0009845	Biological Process	seed germination	0.0010164	0.0161078	16	26
GO:0010124	Biological Process	phenylacetate catabolic process	0.0010164	0.0161078	7	35
GO:0042178	Biological Process	xenobiotic catabolic process	0.0010164	0.0161078	7	35
GO:0030553	Molecular Function	cGMP binding	0.00193164	0.0164389	6	3
GO:0000105	Biological Process	histidine biosynthetic process	0.00105521	0.0166813	20	25
GO:0009116	Biological Process	nucleoside metabolic process	0.00106907	0.0168585	16	52
GO:0006163	Biological Process	purine nucleotide metabolic process	0.00108382	0.0170487	80	168
GO:0034513	Molecular Function	box H/ACA snoRNA binding	0.00201668	0.0170784	0	7
GO:0019213	Molecular Function	deacetylase activity	0.00202062	0.0170784	3	12
GO:0016899	Molecular Function	oxidoreductase activity, acting on the CH-OH group of donors, oxygen as acceptor	0.00205327	0.0172951	2	6
GO:0009226	Biological Process	nucleotide-sugar biosynthetic process	0.00112108	0.0175778	18	35
GO:0035670	Biological Process	plant-type ovary development	0.00112575	0.0175778	4	16
GO:0048481	Biological Process	plant ovule development	0.00112575	0.0175778	4	16
GO:0008217	Biological Process	regulation of blood pressure	0.00113331	0.0176092	0	5
GO:1990359	Biological Process	stress response to zinc ion	0.00113331	0.0176092	1	4
GO:0004777	Molecular Function	succinate-semialdehyde dehydrogenase (NAD+) activity	0.00223665	0.0185237	2	11
GO:0009013	Molecular Function	succinate-semialdehyde dehydrogenase [NAD(P)+] activity	0.00223665	0.0185237	2	11
GO:0016824	Molecular Function	hydrolase activity, acting on acid halide bonds	0.00223665	0.0185237	4	9
GO:0018784	Molecular Function	(S)-2-haloacid dehalogenase activity	0.00223665	0.0185237	4	9
GO:0019120	Molecular Function	hydrolase activity, acting on acid halide bonds, in C-halide compounds	0.00223665	0.0185237	4	9
GO:0010258	Biological Process	NADH dehydrogenase complex (plastoquinone) assembly	0.00120123	0.018619	0	4
GO:0030551	Molecular Function	cyclic nucleotide binding	0.0022734	0.0186544	6	5
GO:0004838	Molecular Function	L-tyrosine:2-oxoglutarate aminotransferase activity	0.00227807	0.0186544	12	5
GO:0070547	Molecular Function	L-tyrosine aminotransferase activity	0.00227807	0.0186544	12	5
GO:0016846	Molecular Function	carbon-sulfur lyase activity	0.00228267	0.0186544	8	16
GO:0015038	Molecular Function	glutathione disulfide oxidoreductase activity	0.00233403	0.0190112	10	13
GO:0006691	Biological Process	leukotriene metabolic process	0.00125937	0.0194728	0	7
GO:0045340	Molecular Function	mercury ion binding	0.00240613	0.019534	7	13
GO:0098562	Cellular Component	cytoplasmic side of membrane	0.0010202	0.0197173	38	73
GO:0000096	Biological Process	sulfur amino acid metabolic process	0.00130353	0.0201066	24	52
GO:0009832	Biological Process	plant-type cell wall biogenesis	0.00131625	0.0202536	10	29
GO:0009117	Biological Process	nucleotide metabolic process	0.00133907	0.020546	91	211
GO:0009438	Biological Process	methylglyoxal metabolic process	0.00134494	0.020546	7	9
GO:0046185	Biological Process	aldehyde catabolic process	0.00134494	0.020546	6	10
GO:0009150	Biological Process	purine ribonucleotide metabolic process	0.00135185	0.0206019	79	160
GO:0070569	Molecular Function	uridylyltransferase activity	0.00260406	0.0210715	10	23
GO:0042537	Biological Process	benzene-containing compound metabolic process	0.00140376	0.0213418	19	48
GO:0005712	Cellular Component	chiasma	0.00114956	0.0217983	0	6
GO:0016709	Molecular Function	oxidoreductase activity, acting on paired donors, with incorporation or reduction of molecular oxygen, NAD(P)H as one donor, and incorporation of one atom of oxygen	0.00272481	0.0218582	25	50
GO:0008712	Molecular Function	ADP-glyceromanno-heptose 6-epimerase activity	0.00272484	0.0218582	12	17
GO:0034595	Molecular Function	phosphatidylinositol phosphate 5-phosphatase activity	0.00272785	0.0218582	3	9
GO:1905392	Biological Process	plant organ morphogenesis	0.00145536	0.0220736	22	52
GO:0018298	Biological Process	protein-chromophore linkage	0.00146309	0.0221283	4	16
GO:0006775	Biological Process	fat-soluble vitamin metabolic process	0.00146797	0.0221283	0	10
GO:0009641	Biological Process	shade avoidance	0.0014729	0.0221283	4	4
GO:0009833	Biological Process	plant-type primary cell wall biogenesis	0.0014729	0.0221283	0	8
GO:0042727	Biological Process	flavin-containing compound biosynthetic process	0.00148815	0.0223046	17	18
GO:0016860	Molecular Function	intramolecular oxidoreductase activity	0.00280266	0.022385	18	54
GO:0004397	Molecular Function	histidine ammonia-lyase activity	0.002814	0.0224031	4	1
GO:0098533	Cellular Component	ATPase dependent transmembrane transport complex	0.00120453	0.0224176	70	75
GO:0016671	Molecular Function	oxidoreductase activity, acting on a sulfur group of donors, disulfide as acceptor	0.00285665	0.0226695	4	19
GO:0050145	Molecular Function	nucleoside monophosphate kinase activity	0.00290464	0.0229764	18	30
GO:0042133	Biological Process	neurotransmitter metabolic process	0.00154048	0.0230347	6	15
GO:0006690	Biological Process	icosanoid metabolic process	0.00158207	0.023601	4	9
GO:0046839	Biological Process	phospholipid dephosphorylation	0.0016066	0.023855	5	10
GO:0051596	Biological Process	methylglyoxal catabolic process	0.0016066	0.023855	6	9
GO:0009163	Biological Process	nucleoside biosynthetic process	0.00164751	0.0244054	9	28
GO:0016998	Biological Process	cell wall macromolecule catabolic process	0.00166192	0.0245617	11	7
GO:1901565	Biological Process	organonitrogen compound catabolic process	0.00168022	0.0247745	162	309
GO:0010118	Biological Process	stomatal movement	0.00168887	0.0248444	10	34
GO:0042451	Biological Process	purine nucleoside biosynthetic process	0.00170702	0.0249956	5	21
GO:0046129	Biological Process	purine ribonucleoside biosynthetic process	0.00170702	0.0249956	5	21
GO:0019751	Biological Process	polyol metabolic process	0.00176663	0.025809	30	51
GO:0018175	Biological Process	protein nucleotidylation	0.00178394	0.0260022	7	12
GO:0042646	Cellular Component	plastid nucleoid	0.00142724	0.0260796	0	11
GO:0004805	Molecular Function	trehalose-phosphatase activity	0.00330837	0.0260865	8	3
GO:0005960	Cellular Component	glycine cleavage complex	0.00152413	0.0264745	0	4
GO:0055051	Cellular Component	ATP-binding cassette (ABC) transporter complex, integrated substrate binding	0.001526	0.0264745	31	47
GO:0046658	Cellular Component	anchored component of plasma membrane	0.00152788	0.0264745	6	29
GO:0043107	Biological Process	type IV pilus-dependent motility	0.00182858	0.0265918	4	12
GO:0004536	Molecular Function	deoxyribonuclease activity	0.00338788	0.0266283	31	81
GO:0009451	Biological Process	RNA modification	0.00190585	0.0276522	43	260
GO:1901070	Biological Process	guanosine-containing compound biosynthetic process	0.0019121	0.0276797	3	11
GO:0008061	Molecular Function	chitin binding	0.00356621	0.0279356	13	2
GO:0019237	Molecular Function	centromeric DNA binding	0.00358817	0.0279356	0	6
GO:0019825	Molecular Function	oxygen binding	0.00358817	0.0279356	5	1
GO:0005343	Molecular Function	organic acid:sodium symporter activity	0.0036953	0.0284184	0	7
GO:0046537	Molecular Function	2,3-bisphosphoglycerate-independent phosphoglycerate mutase activity	0.0036953	0.0284184	0	7
GO:0090599	Molecular Function	alpha-glucosidase activity	0.0036953	0.0284184	5	2
GO:0005355	Molecular Function	glucose transmembrane transporter activity	0.00369623	0.0284184	5	11
GO:0051540	Molecular Function	metal cluster binding	0.00375741	0.0287991	10	83
GO:0000097	Biological Process	sulfur amino acid biosynthetic process	0.00200825	0.0290055	19	51
GO:0019350	Biological Process	teichoic acid biosynthetic process	0.00201687	0.029064	9	13
GO:0009414	Biological Process	response to water deprivation	0.0020435	0.0293811	27	48
GO:0015694	Biological Process	mercury ion transport	0.00205628	0.0294982	8	15
GO:0006753	Biological Process	nucleoside phosphate metabolic process	0.0020772	0.0295043	91	212
GO:0042726	Biological Process	flavin-containing compound metabolic process	0.00207954	0.0295043	19	20
GO:0030638	Biological Process	polyketide metabolic process	0.00207958	0.0295043	4	2
GO:0050787	Biological Process	detoxification of mercury ion	0.00207992	0.0295043	8	16
GO:0061687	Biological Process	detoxification of inorganic compound	0.00207992	0.0295043	8	16
GO:0030552	Molecular Function	cAMP binding	0.00398044	0.030414	6	4
GO:0046283	Biological Process	anthocyanin-containing compound metabolic process	0.00217545	0.0307906	6	12
GO:0022839	Molecular Function	ion gated channel activity	0.00404336	0.0307994	7	17
GO:0015085	Molecular Function	calcium ion transmembrane transporter activity	0.00405683	0.030807	38	22
GO:0004017	Molecular Function	adenylate kinase activity	0.00419452	0.0316822	2	11
GO:0016723	Molecular Function	oxidoreductase activity, acting on metal ions, NAD or NADP as acceptor	0.00419776	0.0316822	15	12
GO:0071555	Biological Process	cell wall organization	0.00228311	0.0322426	48	76
GO:0003885	Molecular Function	D-arabinono-1,4-lactone oxidase activity	0.00442211	0.0322893	2	2
GO:0009882	Molecular Function	blue light photoreceptor activity	0.00442211	0.0322893	0	4
GO:0018685	Molecular Function	alkane 1-monooxygenase activity	0.00442211	0.0322893	3	1
GO:0030410	Molecular Function	nicotianamine synthase activity	0.00442211	0.0322893	1	3
GO:0042879	Molecular Function	aldonate transmembrane transporter activity	0.00442211	0.0322893	1	3
GO:0052639	Molecular Function	salicylic acid glucosyltransferase (ester-forming) activity	0.00442211	0.0322893	3	1
GO:0052640	Molecular Function	salicylic acid glucosyltransferase (glucoside-forming) activity	0.00442211	0.0322893	3	1
GO:0052641	Molecular Function	benzoic acid glucosyltransferase activity	0.00442211	0.0322893	3	1
GO:0071917	Molecular Function	triose-phosphate transmembrane transporter activity	0.00442211	0.0322893	1	3
GO:0080002	Molecular Function	UDP-glucose:4-aminobenzoate acylglucosyltransferase activity	0.00442211	0.0322893	3	1
GO:0090704	Molecular Function	nicotinate-O-glucosyltransferase activity	0.00442211	0.0322893	3	1
GO:0031984	Cellular Component	organelle subcompartment	0.00191102	0.0325521	76	320
GO:0052542	Biological Process	defense response by callose deposition	0.00233775	0.0329411	6	4
GO:0006083	Biological Process	acetate metabolic process	0.00237565	0.0333273	11	19
GO:0010200	Biological Process	response to chitin	0.00237565	0.0333273	24	6
GO:0080167	Biological Process	response to karrikin	0.00239965	0.0335898	4	16
GO:0006545	Biological Process	glycine biosynthetic process	0.00241651	0.0337515	22	13
GO:0030253	Biological Process	protein secretion by the type I secretion system	0.00242624	0.033813	29	48
GO:0009668	Biological Process	plastid membrane organization	0.00244943	0.0339872	0	16
GO:0010027	Biological Process	thylakoid membrane organization	0.00244943	0.0339872	0	16
GO:0000910	Biological Process	cytokinesis	0.0024695	0.0341911	43	91
GO:0008375	Molecular Function	acetylglucosaminyltransferase activity	0.00470525	0.0342553	11	22
GO:0046374	Biological Process	teichoic acid metabolic process	0.00252042	0.0348202	9	13
GO:0006692	Biological Process	prostanoid metabolic process	0.00254301	0.0349046	0	9
GO:0006693	Biological Process	prostaglandin metabolic process	0.00254301	0.0349046	0	9
GO:0010236	Biological Process	plastoquinone biosynthetic process	0.00254301	0.0349046	0	9
GO:0005985	Biological Process	sucrose metabolic process	0.00254897	0.034911	9	14
GO:0010020	Biological Process	chloroplast fission	0.00264269	0.0360393	0	8
GO:0043572	Biological Process	plastid fission	0.00264269	0.0360393	0	8
GO:0015969	Biological Process	guanosine tetraphosphate metabolic process	0.00266469	0.0361068	5	7
GO:0019852	Biological Process	L-ascorbic acid metabolic process	0.00266469	0.0361068	7	5
GO:0034035	Biological Process	purine ribonucleoside bisphosphate metabolic process	0.00266469	0.0361068	5	7
GO:0051536	Molecular Function	iron-sulfur cluster binding	0.00501106	0.0362771	9	83
GO:0019205	Molecular Function	nucleobase-containing compound kinase activity	0.00501235	0.0362771	20	50
GO:0030203	Biological Process	glycosaminoglycan metabolic process	0.00269969	0.0365033	17	31
GO:0042455	Biological Process	ribonucleoside biosynthetic process	0.00271528	0.0366361	9	27
GO:1901700	Biological Process	response to oxygen-containing compound	0.00278254	0.0374154	124	184
GO:0009244	Biological Process	lipopolysaccharide core region biosynthetic process	0.0027907	0.0374154	14	28
GO:0046401	Biological Process	lipopolysaccharide core region metabolic process	0.0027907	0.0374154	14	28
GO:0048437	Biological Process	floral organ development	0.00282137	0.037747	18	36
GO:0009605	Biological Process	response to external stimulus	0.00282827	0.0377598	129	248
GO:0009086	Biological Process	methionine biosynthetic process	0.00290012	0.0386378	13	36
GO:1903509	Biological Process	liposaccharide metabolic process	0.00293871	0.0390675	32	70
GO:0006721	Biological Process	terpenoid metabolic process	0.00294466	0.0390675	23	57
GO:0004362	Molecular Function	glutathione-disulfide reductase (NADPH) activity	0.00544703	0.0393078	10	11
GO:0004564	Molecular Function	beta-fructofuranosidase activity	0.00552393	0.0397465	5	3
GO:0004452	Molecular Function	isopentenyl-diphosphate delta-isomerase activity	0.00574008	0.0402764	3	7
GO:0004616	Molecular Function	phosphogluconate dehydrogenase (decarboxylating) activity	0.00574008	0.0402764	1	9
GO:0004719	Molecular Function	protein-L-isoaspartate (D-aspartate) O-methyltransferase activity	0.00574008	0.0402764	0	10
GO:0008689	Molecular Function	3-demethylubiquinone-9 3-O-methyltransferase activity	0.00575838	0.0402764	4	20
GO:0061542	Molecular Function	3-demethylubiquinol-n 3-O-methyltransferase activity	0.00575838	0.0402764	4	20
GO:0008395	Molecular Function	steroid hydroxylase activity	0.00576076	0.0402764	2	1
GO:0008752	Molecular Function	FMN reductase activity	0.00576076	0.0402764	0	3
GO:0016174	Molecular Function	NAD(P)H oxidase H2O2-forming activity	0.00576076	0.0402764	3	0
GO:0047689	Molecular Function	aspartate racemase activity	0.00576076	0.0402764	1	2
GO:0047958	Molecular Function	glycine:2-oxoglutarate aminotransferase activity	0.00576076	0.0402764	0	3
GO:0048467	Biological Process	gynoecium development	0.00310639	0.0409669	6	19
GO:0006546	Biological Process	glycine catabolic process	0.00310716	0.0409669	2	9
GO:0010143	Biological Process	cutin biosynthetic process	0.00310716	0.0409669	3	8
GO:0048440	Biological Process	carpel development	0.00313029	0.0411864	6	18
GO:0006534	Biological Process	cysteine metabolic process	0.0031377	0.0411985	13	19
GO:1901659	Biological Process	glycosyl compound biosynthetic process	0.00315221	0.0413037	15	45
GO:0042548	Biological Process	regulation of photosynthesis, light reaction	0.00317123	0.0414674	0	13
GO:0090351	Biological Process	seedling development	0.00319031	0.0416312	16	26
GO:0042626	Molecular Function	ATPase-coupled transmembrane transporter activity	0.00601357	0.0419251	80	107
GO:0019877	Biological Process	diaminopimelate biosynthetic process	0.00323563	0.0420459	10	6
GO:0046037	Biological Process	GMP metabolic process	0.00323563	0.0420459	7	9
GO:0009250	Biological Process	glucan biosynthetic process	0.00324194	0.0420459	7	58
GO:0035251	Molecular Function	UDP-glucosyltransferase activity	0.00607574	0.0422393	18	48
GO:0016746	Molecular Function	acyltransferase activity	0.00623342	0.0431158	62	147
GO:0016657	Molecular Function	oxidoreductase activity, acting on NAD(P)H, nitrogenous group as acceptor	0.00625423	0.0431158	3	4
GO:0050113	Molecular Function	inositol oxygenase activity	0.00625423	0.0431158	7	0
GO:0010120	Biological Process	camalexin biosynthetic process	0.00335473	0.0431564	5	0
GO:0036377	Biological Process	arbuscular mycorrhizal association	0.00335473	0.0431564	5	0
GO:0052317	Biological Process	camalexin metabolic process	0.00335473	0.0431564	5	0
GO:0097009	Biological Process	energy homeostasis	0.00335473	0.0431564	1	4
GO:0006023	Biological Process	aminoglycan biosynthetic process	0.00338191	0.0434183	16	30
GO:0043878	Molecular Function	glyceraldehyde-3-phosphate dehydrogenase (NAD+) (non-phosphorylating) activity	0.00639496	0.043841	1	4
GO:0047470	Molecular Function	(1,4)-alpha-D-glucan 1-alpha-D-glucosylmutase activity	0.00639496	0.043841	2	3
GO:0009071	Biological Process	serine family amino acid catabolic process	0.00344559	0.0441467	4	13
GO:0016703	Molecular Function	oxidoreductase activity, acting on single donors with incorporation of molecular oxygen, incorporation of one atom of oxygen (internal monooxygenases or internal mixed function oxidases)	0.00648895	0.0443621	4	7
GO:0004849	Molecular Function	uridine kinase activity	0.00657434	0.0448218	4	17
GO:0003920	Molecular Function	GMP reductase activity	0.00670093	0.045559	2	4
GO:0031425	Biological Process	chloroplast RNA processing	0.00357675	0.0457349	1	9
GO:0019206	Molecular Function	nucleoside kinase activity	0.0068189	0.0461684	4	20
GO:0008668	Molecular Function	(2,3-dihydroxybenzoyl)adenylate synthase activity	0.00682799	0.0461684	9	11
GO:0016830	Molecular Function	carbon-carbon lyase activity	0.00686643	0.0463015	31	71
GO:1905393	Biological Process	plant organ formation	0.00364764	0.0465477	8	28
GO:0042445	Biological Process	hormone metabolic process	0.00366635	0.0466927	30	38
GO:0099402	Biological Process	plant organ development	0.00380849	0.048406	51	138
GO:0016811	Molecular Function	hydrolase activity, acting on carbon-nitrogen (but not peptide) bonds, in linear amides	0.00728268	0.0489746	11	32
GO:0010016	Biological Process	shoot system morphogenesis	0.00393636	0.0497525	9	34
GO:0032501	Biological Process	multicellular organismal process	0.00394259	0.0497525	244	553
GO:0006857	Biological Process	oligopeptide transport	0.00394575	0.0497525	2	13
GO:0042182	Biological Process	ketone catabolic process	0.00394575	0.0497525	6	9
GO:0015149	Molecular Function	hexose transmembrane transporter activity	0.00743071	0.0498342	5	12
GO:0009266	Biological Process	response to temperature stimulus	0.00398813	0.0501872	30	113
GO:0006970	Biological Process	response to osmotic stress	0.00403775	0.0506328	52	69
GO:0010025	Biological Process	wax biosynthetic process	0.00403947	0.0506328	2	7
GO:0043022	Molecular Function	ribosome binding	0.00772137	0.0516432	19	61
GO:0006555	Biological Process	methionine metabolic process	0.00413505	0.0517289	13	36
GO:0015079	Molecular Function	potassium ion transmembrane transporter activity	0.00783808	0.0522821	35	31
GO:0140053	Biological Process	mitochondrial gene expression	0.00418924	0.0523038	0	28
GO:0005516	Molecular Function	calmodulin binding	0.00792765	0.052737	38	36
GO:0052545	Biological Process	callose localization	0.004352	0.0542293	6	7
GO:0015950	Biological Process	purine nucleotide interconversion	0.00437999	0.0544713	2	4
GO:0050218	Molecular Function	propionate-CoA ligase activity	0.00823331	0.0545465	9	11
GO:0015095	Molecular Function	magnesium ion transmembrane transporter activity	0.00824387	0.0545465	32	18
GO:0006524	Biological Process	alanine catabolic process	0.00442802	0.0547472	2	6
GO:0009080	Biological Process	pyruvate family amino acid catabolic process	0.00442802	0.0547472	2	6
GO:0010065	Biological Process	primary meristem tissue development	0.00442802	0.0547472	1	7
GO:0009252	Biological Process	peptidoglycan biosynthetic process	0.00446255	0.055067	15	28
GO:0019853	Biological Process	L-ascorbic acid biosynthetic process	0.00448958	0.0552932	7	4
GO:0047661	Molecular Function	amino-acid racemase activity	0.00839776	0.0554162	2	6
GO:0006024	Biological Process	glycosaminoglycan biosynthetic process	0.00454578	0.055877	16	29
GO:0051213	Molecular Function	dioxygenase activity	0.00862234	0.0567465	24	37
GO:0010102	Biological Process	lateral root morphogenesis	0.00466336	0.0572117	5	14
GO:0000959	Biological Process	mitochondrial RNA metabolic process	0.00471316	0.0575306	0	20
GO:0009313	Biological Process	oligosaccharide catabolic process	0.00471316	0.0575306	5	15
GO:0009448	Biological Process	gamma-aminobutyric acid metabolic process	0.00472557	0.0575306	7	14
GO:0009450	Biological Process	gamma-aminobutyric acid catabolic process	0.00472557	0.0575306	7	14
GO:0048827	Biological Process	phyllome development	0.00474616	0.0576708	30	74
GO:1901570	Biological Process	fatty acid derivative biosynthetic process	0.00481061	0.0583424	2	12
GO:0009812	Biological Process	flavonoid metabolic process	0.00483979	0.0585845	9	27
GO:0043603	Biological Process	cellular amide metabolic process	0.00492252	0.0594726	144	473
GO:0005249	Molecular Function	voltage-gated potassium channel activity	0.00914808	0.0600464	6	11
GO:0031072	Molecular Function	heat shock protein binding	0.00924644	0.0602301	2	27
GO:0003842	Molecular Function	1-pyrroline-5-carboxylate dehydrogenase activity	0.00924928	0.0602301	2	10
GO:0016168	Molecular Function	chlorophyll binding	0.00924928	0.0602301	4	8
GO:0016114	Biological Process	terpenoid biosynthetic process	0.00507309	0.0603836	22	53
GO:0009607	Biological Process	response to biotic stimulus	0.00510415	0.0603836	90	168
GO:0015717	Biological Process	triose phosphate transport	0.00511194	0.0603836	1	3
GO:0030417	Biological Process	nicotianamine metabolic process	0.00511194	0.0603836	1	3
GO:0030418	Biological Process	nicotianamine biosynthetic process	0.00511194	0.0603836	1	3
GO:0035436	Biological Process	triose phosphate transmembrane transport	0.00511194	0.0603836	1	3
GO:0042873	Biological Process	aldonate transmembrane transport	0.00511194	0.0603836	1	3
GO:0050665	Biological Process	hydrogen peroxide biosynthetic process	0.00511194	0.0603836	3	1
GO:0080006	Biological Process	internode patterning	0.00511194	0.0603836	0	4
GO:0080148	Biological Process	negative regulation of response to water deprivation	0.00511194	0.0603836	2	2
GO:1900057	Biological Process	positive regulation of leaf senescence	0.00511194	0.0603836	4	0
GO:1905623	Biological Process	positive regulation of leaf development	0.00511194	0.0603836	4	0
GO:0004828	Molecular Function	serine-tRNA ligase activity	0.00936891	0.0608486	1	15
GO:0010166	Biological Process	wax metabolic process	0.0052835	0.062064	2	8
GO:0031407	Biological Process	oxylipin metabolic process	0.0052835	0.062064	3	7
GO:0031408	Biological Process	oxylipin biosynthetic process	0.0052835	0.062064	3	7
GO:0016791	Molecular Function	phosphatase activity	0.00976658	0.0632649	69	76
GO:0051274	Biological Process	beta-glucan biosynthetic process	0.00540472	0.0633458	2	28
GO:0005992	Biological Process	trehalose biosynthetic process	0.00543249	0.0633458	10	6
GO:0009403	Biological Process	toxin biosynthetic process	0.00543249	0.0633458	5	11
GO:0009877	Biological Process	nodulation	0.00543249	0.0633458	9	7
GO:0046164	Biological Process	alcohol catabolic process	0.00548309	0.0638188	18	32
GO:0004089	Molecular Function	carbonate dehydratase activity	0.00993007	0.0639881	2	5
GO:0008777	Molecular Function	acetylornithine deacetylase activity	0.00993007	0.0639881	3	4
GO:0046173	Biological Process	polyol biosynthetic process	0.00554987	0.0644779	14	22
GO:0009065	Biological Process	glutamine family amino acid catabolic process	0.00571661	0.0662939	8	14
GO:0010101	Biological Process	post-embryonic root morphogenesis	0.00579522	0.0666084	5	14
GO:0006458	Biological Process	'de novo' protein folding	0.00580662	0.0666084	1	19
GO:0009245	Biological Process	lipid A biosynthetic process	0.00580662	0.0666084	2	18
GO:0046493	Biological Process	lipid A metabolic process	0.00580662	0.0666084	2	18
GO:1901269	Biological Process	lipooligosaccharide metabolic process	0.00580662	0.0666084	2	18
GO:1901271	Biological Process	lipooligosaccharide biosynthetic process	0.00580662	0.0666084	2	18
GO:0016298	Molecular Function	lipase activity	0.0104123	0.0669207	16	17
GO:0006562	Biological Process	proline catabolic process	0.00586241	0.0670065	3	10
GO:0046856	Biological Process	phosphatidylinositol dephosphorylation	0.00586241	0.0670065	4	9
GO:0090567	Biological Process	reproductive shoot system development	0.00595266	0.0679159	30	91
GO:0008266	Molecular Function	poly(U) RNA binding	0.0110155	0.0702466	0	10
GO:0003987	Molecular Function	acetate-CoA ligase activity	0.0111432	0.0702466	9	12
GO:0004021	Molecular Function	L-alanine:2-oxoglutarate aminotransferase activity	0.0113778	0.0702466	0	4
GO:0008746	Molecular Function	NAD(P)+ transhydrogenase activity	0.0113778	0.0702466	2	2
GO:0008987	Molecular Function	quinolinate synthetase A activity	0.0113778	0.0702466	0	4
GO:0015369	Molecular Function	calcium:proton antiporter activity	0.0113778	0.0702466	0	4
GO:0016652	Molecular Function	oxidoreductase activity, acting on NAD(P)H, NAD(P) as acceptor	0.0113778	0.0702466	2	2
GO:0016713	Molecular Function	oxidoreductase activity, acting on paired donors, with incorporation or reduction of molecular oxygen, reduced iron-sulfur protein as one donor, and incorporation of one atom of oxygen	0.0113778	0.0702466	3	1
GO:0047635	Molecular Function	alanine-oxo-acid transaminase activity	0.0113778	0.0702466	0	4
GO:0047987	Molecular Function	hydroperoxide dehydratase activity	0.0113778	0.0702466	3	1
GO:0052593	Molecular Function	tryptamine:oxygen oxidoreductase (deaminating) activity	0.0113778	0.0702466	2	2
GO:0052594	Molecular Function	aminoacetone:oxygen oxidoreductase(deaminating) activity	0.0113778	0.0702466	2	2
GO:0052595	Molecular Function	aliphatic-amine oxidase activity	0.0113778	0.0702466	2	2
GO:0052596	Molecular Function	phenethylamine:oxygen oxidoreductase (deaminating) activity	0.0113778	0.0702466	2	2
GO:0102148	Molecular Function	N-acetyl-beta-D-galactosaminidase activity	0.0113778	0.0702466	0	4
GO:0000286	Molecular Function	alanine dehydrogenase activity	0.0113852	0.0702466	3	3
GO:0046128	Biological Process	purine ribonucleoside metabolic process	0.00629383	0.0707135	5	25
GO:1903338	Biological Process	regulation of cell wall organization or biogenesis	0.00631816	0.0707135	2	9
GO:0051707	Biological Process	response to other organism	0.00632577	0.0707135	84	161
GO:0009651	Biological Process	response to salt stress	0.00639349	0.0707135	37	55
GO:0003073	Biological Process	regulation of systemic arterial blood pressure	0.00645379	0.0707135	0	3
GO:0003085	Biological Process	negative regulation of systemic arterial blood pressure	0.00645379	0.0707135	0	3
GO:0006124	Biological Process	ferredoxin metabolic process	0.00645379	0.0707135	0	3
GO:0010055	Biological Process	atrichoblast differentiation	0.00645379	0.0707135	3	0
GO:0010360	Biological Process	negative regulation of anion channel activity	0.00645379	0.0707135	0	3
GO:0010361	Biological Process	regulation of anion channel activity by blue light	0.00645379	0.0707135	0	3
GO:0010362	Biological Process	negative regulation of anion channel activity by blue light	0.00645379	0.0707135	0	3
GO:0010395	Biological Process	rhamnogalacturonan I metabolic process	0.00645379	0.0707135	1	2
GO:0010400	Biological Process	rhamnogalacturonan I side chain metabolic process	0.00645379	0.0707135	1	2
GO:0031555	Biological Process	transcriptional attenuation	0.00645379	0.0707135	2	1
GO:0031556	Biological Process	transcriptional attenuation by ribosome	0.00645379	0.0707135	2	1
GO:0043060	Biological Process	meiotic metaphase I plate congression	0.00645379	0.0707135	1	2
GO:0045776	Biological Process	negative regulation of blood pressure	0.00645379	0.0707135	0	3
GO:0051311	Biological Process	meiotic metaphase plate congression	0.00645379	0.0707135	1	2
GO:0060055	Biological Process	angiogenesis involved in wound healing	0.00645379	0.0707135	0	3
GO:1902458	Biological Process	positive regulation of stomatal opening	0.00645379	0.0707135	0	3
GO:1903792	Biological Process	negative regulation of anion transport	0.00645379	0.0707135	0	3
GO:1903960	Biological Process	negative regulation of anion transmembrane transport	0.00645379	0.0707135	0	3
GO:1905157	Biological Process	positive regulation of photosynthesis	0.00645379	0.0707135	2	1
GO:0043207	Biological Process	response to external biotic stimulus	0.00659497	0.072136	84	162
GO:0033559	Biological Process	unsaturated fatty acid metabolic process	0.00667707	0.0729086	4	11
GO:0015368	Molecular Function	calcium:cation antiporter activity	0.0122579	0.0737012	2	6
GO:0018580	Molecular Function	nitronate monooxygenase activity	0.0122579	0.0737012	4	4
GO:0036361	Molecular Function	racemase activity, acting on amino acids and derivatives	0.0122579	0.0737012	2	6
GO:0003696	Molecular Function	satellite DNA binding	0.0122736	0.0737012	0	5
GO:0003847	Molecular Function	1-alkyl-2-acetylglycerophosphocholine esterase activity	0.0122736	0.0737012	1	4
GO:0004714	Molecular Function	transmembrane receptor protein tyrosine kinase activity	0.0122736	0.0737012	1	4
GO:0008515	Molecular Function	sucrose transmembrane transporter activity	0.0122736	0.0737012	3	2
GO:0015154	Molecular Function	disaccharide transmembrane transporter activity	0.0122736	0.0737012	3	2
GO:0015157	Molecular Function	oligosaccharide transmembrane transporter activity	0.0122736	0.0737012	3	2
GO:0034512	Molecular Function	box C/D RNA binding	0.0122736	0.0737012	0	5
GO:0035198	Molecular Function	miRNA binding	0.0122736	0.0737012	0	5
GO:0015949	Biological Process	nucleobase-containing small molecule interconversion	0.00676886	0.073784	17	25
GO:0050451	Molecular Function	CoA-disulfide reductase activity	0.012346	0.0739563	14	5
GO:0016679	Molecular Function	oxidoreductase activity, acting on diphenols and related substances as donors	0.0123947	0.0740683	15	7
GO:0015078	Molecular Function	proton transmembrane transporter activity	0.0124365	0.0741381	44	110
GO:1901136	Biological Process	carbohydrate derivative catabolic process	0.00687747	0.0748396	18	19
GO:0006541	Biological Process	glutamine metabolic process	0.00691484	0.0751176	7	9
GO:0009617	Biological Process	response to bacterium	0.00696521	0.0755357	40	78
GO:0010087	Biological Process	phloem or xylem histogenesis	0.00698844	0.0756499	4	27
GO:0009835	Biological Process	fruit ripening	0.00701145	0.0756499	7	1
GO:0010345	Biological Process	suberin biosynthetic process	0.00701145	0.0756499	6	2
GO:0009124	Biological Process	nucleoside monophosphate biosynthetic process	0.0070293	0.0757139	30	48
GO:1901334	Biological Process	lactone metabolic process	0.00713875	0.0766669	7	5
GO:0046352	Biological Process	disaccharide catabolic process	0.00714191	0.0766669	5	14
GO:1901361	Biological Process	organic cyclic compound catabolic process	0.00718886	0.0770409	79	161
GO:0000270	Biological Process	peptidoglycan metabolic process	0.00720662	0.0771011	15	28
GO:0016879	Molecular Function	ligase activity, forming carbon-nitrogen bonds	0.0131362	0.0781206	24	47
GO:0033865	Biological Process	nucleoside bisphosphate metabolic process	0.00740156	0.0787727	25	59
GO:0033875	Biological Process	ribonucleoside bisphosphate metabolic process	0.00740156	0.0787727	25	59
GO:0034032	Biological Process	purine nucleoside bisphosphate metabolic process	0.00740156	0.0787727	25	59
GO:0000160	Biological Process	phosphorelay signal transduction system	0.00741244	0.0787727	28	60
GO:0048316	Biological Process	seed development	0.0074856	0.0794174	25	94
GO:0022414	Biological Process	reproductive process	0.00752409	0.0796848	150	315
GO:2000070	Biological Process	regulation of response to water deprivation	0.00756586	0.0796848	3	7
GO:0009903	Biological Process	chloroplast avoidance movement	0.0075735	0.0796848	0	5
GO:0009904	Biological Process	chloroplast accumulation movement	0.0075735	0.0796848	0	5
GO:0010158	Biological Process	abaxial cell fate specification	0.0075735	0.0796848	0	5
GO:0009638	Biological Process	phototropism	0.00776004	0.0815125	0	7
GO:0031225	Cellular Component	anchored component of membrane	0.00491352	0.0823014	12	30
GO:0005267	Molecular Function	potassium channel activity	0.0138965	0.0824435	7	13
GO:0080043	Molecular Function	quercetin 3-O-glucosyltransferase activity	0.0140694	0.08307	7	9
GO:0080044	Molecular Function	quercetin 7-O-glucosyltransferase activity	0.0140694	0.08307	7	9
GO:0006865	Biological Process	amino acid transport	0.00798478	0.0837348	41	72
GO:0006047	Biological Process	UDP-N-acetylglucosamine metabolic process	0.00812474	0.0850621	2	4
GO:0022843	Molecular Function	voltage-gated cation channel activity	0.0146759	0.086444	6	13
GO:0008187	Molecular Function	poly-pyrimidine tract binding	0.0147369	0.0864624	0	10
GO:0005244	Molecular Function	voltage-gated ion channel activity	0.0147841	0.0864624	7	17
GO:0022832	Molecular Function	voltage-gated channel activity	0.0147841	0.0864624	7	17
GO:0009156	Biological Process	ribonucleoside monophosphate biosynthetic process	0.00832856	0.0869108	30	45
GO:0042742	Biological Process	defense response to bacterium	0.00832866	0.0869108	34	66
GO:0004133	Molecular Function	glycogen debranching enzyme activity	0.0149589	0.0870718	2	5
GO:0004396	Molecular Function	hexokinase activity	0.0149589	0.0870718	6	1
GO:0003922	Molecular Function	GMP synthase (glutamine-hydrolyzing) activity	0.0152463	0.0882689	5	8
GO:0034593	Molecular Function	phosphatidylinositol bisphosphate phosphatase activity	0.0152463	0.0882689	4	9
GO:0043168	Molecular Function	anion binding	0.0153292	0.0882689	528	1017
GO:0000166	Molecular Function	nucleotide binding	0.0153433	0.0882689	518	1039
GO:1901265	Molecular Function	nucleoside phosphate binding	0.0153433	0.0882689	518	1039
GO:0043649	Biological Process	dicarboxylic acid catabolic process	0.00868217	0.0904512	5	6
GO:0009308	Biological Process	amine metabolic process	0.00871881	0.0906842	32	57
GO:0015996	Biological Process	chlorophyll catabolic process	0.00879022	0.0912775	6	11
GO:0090697	Biological Process	post-embryonic plant organ morphogenesis	0.00882817	0.0915221	10	19
GO:1901161	Biological Process	primary amino compound catabolic process	0.00892944	0.0924211	9	16
GO:0016682	Molecular Function	oxidoreductase activity, acting on diphenols and related substances as donors, oxygen as acceptor	0.0162509	0.0932728	14	3
GO:0016775	Molecular Function	phosphotransferase activity, nitrogenous group as acceptor	0.0167163	0.0957214	8	28
GO:0004620	Molecular Function	phospholipase activity	0.0168409	0.0959895	13	9
GO:0016152	Molecular Function	mercury (II) reductase activity	0.0168409	0.0959895	15	7
GO:0003756	Molecular Function	protein disulfide isomerase activity	0.017236	0.0977852	6	25
GO:0016864	Molecular Function	intramolecular oxidoreductase activity, transposing S-S bonds	0.017236	0.0977852	6	25
GO:0004602	Molecular Function	glutathione peroxidase activity	0.0172749	0.0977852	2	6
GO:1900864	Biological Process	mitochondrial RNA modification	0.00951926	0.0983657	0	12
GO:0009512	Cellular Component	cytochrome b6f complex	0.00597706	0.0984746	2	4
GO:0000003	Biological Process	reproduction	0.00962038	0.0992492	173	369
GO:0016776	Molecular Function	phosphotransferase activity, phosphate group as acceptor	0.0179423	0.100223	19	34
GO:0008756	Molecular Function	o-succinylbenzoate-CoA ligase activity	0.0179564	0.100223	9	12
GO:0003855	Molecular Function	3-dehydroquinate dehydratase activity	0.0179765	0.100223	3	3
GO:0004802	Molecular Function	transketolase activity	0.0179765	0.100223	0	6
GO:0004820	Molecular Function	glycine-tRNA ligase activity	0.0179765	0.100223	0	6
GO:0015929	Molecular Function	hexosaminidase activity	0.0179765	0.100223	0	6
GO:0004673	Molecular Function	protein histidine kinase activity	0.0179898	0.100223	8	27
GO:0009240	Biological Process	isopentenyl diphosphate biosynthetic process	0.00983188	0.101103	11	24
GO:0046490	Biological Process	isopentenyl diphosphate metabolic process	0.00983188	0.101103	11	24
GO:0016762	Molecular Function	xyloglucan:xyloglucosyl transferase activity	0.0183519	0.101886	11	7
GO:0003938	Molecular Function	IMP dehydrogenase activity	0.0184122	0.101886	4	10
GO:0052866	Molecular Function	phosphatidylinositol phosphate phosphatase activity	0.0184122	0.101886	5	9
GO:0043190	Cellular Component	ATP-binding cassette (ABC) transporter complex	0.00628902	0.101943	42	67
GO:0000427	Cellular Component	plastid-encoded plastid RNA polymerase complex	0.00641665	0.102361	0	4
GO:0009423	Biological Process	chorismate biosynthetic process	0.0101387	0.10409	10	11
GO:0009237	Biological Process	siderophore metabolic process	0.0103859	0.106284	9	11
GO:0019290	Biological Process	siderophore biosynthetic process	0.0103859	0.106284	9	11
GO:0005230	Molecular Function	extracellular ligand-gated ion channel activity	0.0193574	0.106877	3	9
GO:0006177	Biological Process	GMP biosynthetic process	0.0105131	0.107154	5	9
GO:0003018	Biological Process	vascular process in circulatory system	0.0105383	0.107154	1	9
GO:0016131	Biological Process	brassinosteroid metabolic process	0.0105383	0.107154	4	6
GO:2000022	Biological Process	regulation of jasmonic acid mediated signaling pathway	0.0105383	0.107154	6	4
GO:0004140	Molecular Function	dephospho-CoA kinase activity	0.0194895	0.107239	3	19
GO:0047746	Molecular Function	chlorophyllase activity	0.0195099	0.107239	5	6
GO:0004340	Molecular Function	glucokinase activity	0.0199458	0.108189	3	0
GO:0008750	Molecular Function	NAD(P)+ transhydrogenase (AB-specific) activity	0.0199458	0.108189	2	1
GO:0015120	Molecular Function	phosphoglycerate transmembrane transporter activity	0.0199458	0.108189	1	2
GO:0019158	Molecular Function	mannokinase activity	0.0199458	0.108189	3	0
GO:0033729	Molecular Function	anthocyanidin reductase activity	0.0199458	0.108189	0	3
GO:0046577	Molecular Function	long-chain-alcohol oxidase activity	0.0199458	0.108189	0	3
GO:1901160	Biological Process	primary amino compound metabolic process	0.0106726	0.108346	11	17
GO:0043101	Biological Process	purine-containing compound salvage	0.0107501	0.108959	2	16
GO:0015940	Biological Process	pantothenate biosynthetic process	0.0108403	0.109698	5	12
GO:0008831	Molecular Function	dTDP-4-dehydrorhamnose reductase activity	0.0203581	0.110184	9	10
GO:1990351	Cellular Component	transporter complex	0.0070202	0.110239	75	85
GO:1902495	Cellular Component	transmembrane transporter complex	0.00713249	0.110279	75	83
GO:0003868	Molecular Function	4-hydroxyphenylpyruvate dioxygenase activity	0.020959	0.11245	2	3
GO:0008843	Molecular Function	endochitinase activity	0.020959	0.11245	4	1
GO:0034511	Molecular Function	U3 snoRNA binding	0.020959	0.11245	0	5
GO:0050734	Molecular Function	hydroxycinnamoyltransferase activity	0.020959	0.11245	2	3
GO:0005310	Molecular Function	dicarboxylic acid transmembrane transporter activity	0.0215633	0.115191	2	5
GO:0016801	Molecular Function	hydrolase activity, acting on ether bonds	0.0215633	0.115191	4	3
GO:0043541	Cellular Component	UDP-N-acetylglucosamine transferase complex	0.00771604	0.115741	2	1
GO:0048786	Cellular Component	presynaptic active zone	0.00771604	0.115741	3	0
GO:0009809	Biological Process	lignin biosynthetic process	0.0116755	0.117401	4	7
GO:0019346	Biological Process	transsulfuration	0.0116755	0.117401	7	4
GO:0050667	Biological Process	homocysteine metabolic process	0.0116755	0.117401	7	4
GO:1901336	Biological Process	lactone biosynthetic process	0.0116755	0.117401	7	4
GO:1901616	Biological Process	organic hydroxy compound catabolic process	0.0117287	0.11775	18	33
GO:0009753	Biological Process	response to jasmonic acid	0.0119605	0.119888	21	17
GO:0002094	Molecular Function	polyprenyltransferase activity	0.0227961	0.119959	0	4
GO:0004563	Molecular Function	beta-N-acetylhexosaminidase activity	0.0227961	0.119959	0	4
GO:0005242	Molecular Function	inward rectifier potassium channel activity	0.0227961	0.119959	0	4
GO:0009007	Molecular Function	site-specific DNA-methyltransferase (adenine-specific) activity	0.0227961	0.119959	2	2
GO:0031957	Molecular Function	very long-chain fatty acid-CoA ligase activity	0.0227961	0.119959	1	3
GO:0050151	Molecular Function	oleate hydratase activity	0.0227961	0.119959	0	4
GO:0052592	Molecular Function	oxidoreductase activity, acting on CH or CH2 groups, with an iron-sulfur protein as acceptor	0.0227961	0.119959	0	4
GO:0006580	Biological Process	ethanolamine metabolic process	0.0120734	0.120829	9	12
GO:0009647	Biological Process	skotomorphogenesis	0.0122377	0.121898	5	2
GO:0042851	Biological Process	L-alanine metabolic process	0.0122377	0.121898	2	5
GO:0042853	Biological Process	L-alanine catabolic process	0.0122377	0.121898	2	5
GO:0009908	Biological Process	flower development	0.0124157	0.123477	29	86
GO:0015355	Molecular Function	secondary active monocarboxylate transmembrane transporter activity	0.0236104	0.123716	1	7
GO:0016855	Molecular Function	racemase and epimerase activity, acting on amino acids and derivatives	0.0236104	0.123716	2	6
GO:0009135	Biological Process	purine nucleoside diphosphate metabolic process	0.0127218	0.125434	31	42
GO:0009179	Biological Process	purine ribonucleoside diphosphate metabolic process	0.0127218	0.125434	31	42
GO:0009185	Biological Process	ribonucleoside diphosphate metabolic process	0.0127218	0.125434	31	42
GO:0006525	Biological Process	arginine metabolic process	0.0127234	0.125434	4	20
GO:0019310	Biological Process	inositol catabolic process	0.0127234	0.125434	8	16
GO:0010268	Biological Process	brassinosteroid homeostasis	0.0127506	0.125434	4	5
GO:0042026	Biological Process	protein refolding	0.0127506	0.125434	1	8
GO:0009620	Biological Process	response to fungus	0.0129381	0.126801	31	39
GO:0006730	Biological Process	one-carbon metabolic process	0.0129902	0.126801	4	9
GO:0015939	Biological Process	pantothenate metabolic process	0.013037	0.126801	5	13
GO:0007144	Biological Process	female meiosis I	0.0130692	0.126801	0	4
GO:0008206	Biological Process	bile acid metabolic process	0.0130692	0.126801	1	3
GO:0010068	Biological Process	protoderm histogenesis	0.0130692	0.126801	0	4
GO:0010446	Biological Process	response to alkaline pH	0.0130692	0.126801	3	1
GO:0030336	Biological Process	negative regulation of cell migration	0.0130692	0.126801	1	3
GO:0046621	Biological Process	negative regulation of organ growth	0.0130692	0.126801	4	0
GO:0030170	Molecular Function	pyridoxal phosphate binding	0.0245261	0.127532	26	26
GO:0070279	Molecular Function	vitamin B6 binding	0.0245261	0.127532	26	26
GO:0008556	Molecular Function	P-type potassium transmembrane transporter activity	0.0245644	0.127532	27	8
GO:0004486	Molecular Function	methylenetetrahydrofolate dehydrogenase [NAD(P)+] activity	0.0245968	0.127532	3	6
GO:0004488	Molecular Function	methylenetetrahydrofolate dehydrogenase (NADP+) activity	0.0245968	0.127532	3	6
GO:0098552	Cellular Component	side of membrane	0.00866199	0.128019	39	76
GO:0033866	Biological Process	nucleoside bisphosphate biosynthetic process	0.0132761	0.128221	15	49
GO:0034030	Biological Process	ribonucleoside bisphosphate biosynthetic process	0.0132761	0.128221	15	49
GO:0034033	Biological Process	purine nucleoside bisphosphate biosynthetic process	0.0132761	0.128221	15	49
GO:0004837	Molecular Function	tyrosine decarboxylase activity	0.0248622	0.128368	5	5
GO:0106019	Molecular Function	phosphatidylinositol-4,5-bisphosphate phosphatase activity	0.0248622	0.128368	2	8
GO:0009664	Biological Process	plant-type cell wall organization	0.0133775	0.128617	17	19
GO:0006434	Biological Process	seryl-tRNA aminoacylation	0.0133811	0.128617	1	15
GO:0006527	Biological Process	arginine catabolic process	0.0133811	0.128617	3	13
GO:0003013	Biological Process	circulatory system process	0.0134027	0.128617	1	14
GO:0048527	Biological Process	lateral root development	0.0134207	0.128617	10	19
GO:0007167	Biological Process	enzyme linked receptor protein signaling pathway	0.0134385	0.128617	9	49
GO:0001505	Biological Process	regulation of neurotransmitter levels	0.0135218	0.129219	9	17
GO:0009785	Biological Process	blue light signaling pathway	0.0137126	0.130846	2	4
GO:0072525	Biological Process	pyridine-containing compound biosynthetic process	0.013897	0.132407	26	40
GO:0016310	Biological Process	phosphorylation	0.0141511	0.134312	280	443
GO:0009398	Biological Process	FMN biosynthetic process	0.0141603	0.134312	14	11
GO:0046444	Biological Process	FMN metabolic process	0.0141603	0.134312	14	11
GO:0045229	Biological Process	external encapsulating structure organization	0.0142271	0.134366	49	80
GO:0019287	Biological Process	isopentenyl diphosphate biosynthetic process, mevalonate pathway	0.0142912	0.134366	11	10
GO:0019427	Biological Process	acetyl-CoA biosynthetic process from acetate	0.0142912	0.134366	9	12
GO:0046417	Biological Process	chorismate metabolic process	0.0142912	0.134366	10	11
GO:0015766	Biological Process	disaccharide transport	0.0144409	0.134366	3	2
GO:0015770	Biological Process	sucrose transport	0.0144409	0.134366	3	2
GO:0015772	Biological Process	oligosaccharide transport	0.0144409	0.134366	3	2
GO:0015797	Biological Process	mannitol transport	0.0144409	0.134366	2	3
GO:0042549	Biological Process	photosystem II stabilization	0.0144409	0.134366	0	5
GO:0046462	Biological Process	monoacylglycerol metabolic process	0.0144409	0.134366	5	0
GO:0048832	Biological Process	specification of plant organ number	0.0144409	0.134366	1	4
GO:0048833	Biological Process	specification of floral organ number	0.0144409	0.134366	1	4
GO:0052651	Biological Process	monoacylglycerol catabolic process	0.0144409	0.134366	5	0
GO:1990204	Cellular Component	oxidoreductase complex	0.00930536	0.135535	19	76
GO:0015434	Molecular Function	ABC-type cadmium transporter activity	0.026312	0.13557	28	10
GO:0008131	Molecular Function	primary amine oxidase activity	0.0267682	0.137347	2	4
GO:0008677	Molecular Function	2-dehydropantoate 2-reductase activity	0.0267682	0.137347	2	4
GO:0009639	Biological Process	response to red or far red light	0.0148107	0.137605	18	29
GO:0009508	Cellular Component	plastid chromosome	0.00986226	0.137661	0	5
GO:0030672	Cellular Component	synaptic vesicle membrane	0.00986226	0.137661	3	2
GO:0099501	Cellular Component	exocytic vesicle membrane	0.00986226	0.137661	3	2
GO:0048038	Molecular Function	quinone binding	0.0270656	0.138585	2	12
GO:0009132	Biological Process	nucleoside diphosphate metabolic process	0.0150269	0.13941	31	43
GO:0042644	Cellular Component	chloroplast nucleoid	0.0101395	0.139592	0	8
GO:0006468	Biological Process	protein phosphorylation	0.0151076	0.139954	236	363
GO:0010817	Biological Process	regulation of hormone levels	0.0151461	0.140107	33	51
GO:0006457	Biological Process	protein folding	0.0151784	0.140202	22	127
GO:0046939	Biological Process	nucleotide phosphorylation	0.0152779	0.140916	31	44
GO:2000652	Biological Process	regulation of secondary cell wall biogenesis	0.0153475	0.141352	2	6
GO:0008645	Biological Process	hexose transmembrane transport	0.0156898	0.144296	6	12
GO:0070542	Biological Process	response to fatty acid	0.0157542	0.144679	22	17
GO:0010038	Biological Process	response to metal ion	0.0158685	0.145518	44	74
GO:0090693	Biological Process	plant organ senescence	0.016144	0.147832	13	15
GO:0009345	Cellular Component	glycine-tRNA ligase complex	0.010964	0.148903	0	6
GO:0046323	Biological Process	glucose import	0.0163549	0.149332	5	11
GO:1904659	Biological Process	glucose transmembrane transport	0.0163549	0.149332	5	11
GO:0015693	Biological Process	magnesium ion transport	0.0164444	0.149934	32	18
GO:0016707	Molecular Function	gibberellin 3-beta-dioxygenase activity	0.0299414	0.150515	4	3
GO:0050897	Molecular Function	cobalt ion binding	0.0305419	0.150515	3	12
GO:0004970	Molecular Function	ionotropic glutamate receptor activity	0.0306824	0.150515	3	8
GO:0008066	Molecular Function	glutamate receptor activity	0.0306824	0.150515	3	8
GO:0022824	Molecular Function	transmitter-gated ion channel activity	0.0306824	0.150515	3	8
GO:0022835	Molecular Function	transmitter-gated channel activity	0.0306824	0.150515	3	8
GO:0030594	Molecular Function	neurotransmitter receptor activity	0.0306824	0.150515	3	8
GO:0008173	Molecular Function	RNA methyltransferase activity	0.0307043	0.150515	8	43
GO:0008171	Molecular Function	O-methyltransferase activity	0.0308793	0.150515	7	45
GO:0016863	Molecular Function	intramolecular oxidoreductase activity, transposing C=C bonds	0.0315862	0.150515	5	12
GO:0003975	Molecular Function	UDP-N-acetylglucosamine-dolichyl-phosphate N-acetylglucosaminephosphotransferase activity	0.0321399	0.150515	2	0
GO:0003976	Molecular Function	UDP-N-acetylglucosamine-lysosomal-enzyme N-acetylglucosaminephosphotransferase activity	0.0321399	0.150515	2	0
GO:0004753	Molecular Function	saccharopine dehydrogenase activity	0.0321399	0.150515	2	0
GO:0004853	Molecular Function	uroporphyrinogen decarboxylase activity	0.0321399	0.150515	0	2
GO:0005222	Molecular Function	intracellular cAMP-activated cation channel activity	0.0321399	0.150515	0	2
GO:0005313	Molecular Function	L-glutamate transmembrane transporter activity	0.0321399	0.150515	1	1
GO:0008807	Molecular Function	carboxyvinyl-carboxyphosphonate phosphorylmutase activity	0.0321399	0.150515	0	2
GO:0009030	Molecular Function	thiamine-phosphate kinase activity	0.0321399	0.150515	0	2
GO:0009496	Molecular Function	plastoquinol--plastocyanin reductase activity	0.0321399	0.150515	0	2
GO:0009673	Molecular Function	low-affinity phosphate transmembrane transporter activity	0.0321399	0.150515	0	2
GO:0010179	Molecular Function	IAA-Ala conjugate hydrolase activity	0.0321399	0.150515	2	0
GO:0010297	Molecular Function	heteropolysaccharide binding	0.0321399	0.150515	0	2
GO:0015172	Molecular Function	acidic amino acid transmembrane transporter activity	0.0321399	0.150515	1	1
GO:0015180	Molecular Function	L-alanine transmembrane transporter activity	0.0321399	0.150515	1	1
GO:0015225	Molecular Function	biotin transmembrane transporter activity	0.0321399	0.150515	1	1
GO:0035885	Molecular Function	exochitinase activity	0.0321399	0.150515	2	0
GO:0043864	Molecular Function	indoleacetamide hydrolase activity	0.0321399	0.150515	0	2
GO:0045157	Molecular Function	electron transporter, transferring electrons within the noncyclic electron transport pathway of photosynthesis activity	0.0321399	0.150515	0	2
GO:0046028	Molecular Function	electron transporter, transferring electrons from cytochrome b6/f complex of photosystem II activity	0.0321399	0.150515	0	2
GO:0046422	Molecular Function	violaxanthin de-epoxidase activity	0.0321399	0.150515	0	2
GO:0047130	Molecular Function	saccharopine dehydrogenase (NADP+, L-lysine-forming) activity	0.0321399	0.150515	2	0
GO:0047131	Molecular Function	saccharopine dehydrogenase (NAD+, L-glutamate-forming) activity	0.0321399	0.150515	2	0
GO:0047172	Molecular Function	shikimate O-hydroxycinnamoyltransferase activity	0.0321399	0.150515	1	1
GO:0047205	Molecular Function	quinate O-hydroxycinnamoyltransferase activity	0.0321399	0.150515	1	1
GO:0050278	Molecular Function	sedoheptulose-bisphosphatase activity	0.0321399	0.150515	0	2
GO:0050737	Molecular Function	O-hydroxycinnamoyltransferase activity	0.0321399	0.150515	1	1
GO:0052880	Molecular Function	oxidoreductase activity, acting on diphenols and related substances as donors, with copper protein as acceptor	0.0321399	0.150515	0	2
GO:0070330	Molecular Function	aromatase activity	0.0321399	0.150515	1	1
GO:0070704	Molecular Function	sterol desaturase activity	0.0321399	0.150515	2	0
GO:0071424	Molecular Function	rRNA (cytosine-N4-)-methyltransferase activity	0.0321399	0.150515	0	2
GO:0097007	Molecular Function	4,8,12-trimethyltrideca-1,3,7,11-tetraene synthase activity	0.0321399	0.150515	0	2
GO:0097008	Molecular Function	(3E)-4,8-dimethyl-1,3,7-nonatriene synthase activity	0.0321399	0.150515	0	2
GO:0102067	Molecular Function	geranylgeranyl diphosphate reductase activity	0.0321399	0.150515	0	2
GO:0102500	Molecular Function	beta-maltose 4-alpha-glucanotransferase activity	0.0321399	0.150515	0	2
GO:1990756	Molecular Function	ubiquitin ligase-substrate adaptor activity	0.0321399	0.150515	0	2
GO:0050661	Molecular Function	NADP binding	0.0325138	0.150652	21	27
GO:0015399	Molecular Function	primary active transmembrane transporter activity	0.0325973	0.150652	85	122
GO:0043177	Molecular Function	organic acid binding	0.0326783	0.150652	7	20
GO:0003905	Molecular Function	alkylbase DNA N-glycosylase activity	0.0328407	0.150652	0	5
GO:0004013	Molecular Function	adenosylhomocysteinase activity	0.0328407	0.150652	3	2
GO:0008725	Molecular Function	DNA-3-methyladenine glycosylase activity	0.0328407	0.150652	0	5
GO:0016802	Molecular Function	trialkylsulfonium hydrolase activity	0.0328407	0.150652	3	2
GO:0033897	Molecular Function	ribonuclease T2 activity	0.0328407	0.150652	1	4
GO:0042030	Molecular Function	ATPase inhibitor activity	0.0328407	0.150652	2	3
GO:0043733	Molecular Function	DNA-3-methylbase glycosylase activity	0.0328407	0.150652	0	5
GO:0051060	Molecular Function	pullulanase activity	0.0328407	0.150652	2	3
GO:0019842	Molecular Function	vitamin binding	0.0332803	0.152386	31	44
GO:0008649	Molecular Function	rRNA methyltransferase activity	0.0334992	0.153104	6	30
GO:0016742	Molecular Function	hydroxymethyl-, formyl- and related transferase activity	0.0337514	0.153971	3	13
GO:0019740	Biological Process	nitrogen utilization	0.0171669	0.156297	7	17
GO:0015086	Molecular Function	cadmium ion transmembrane transporter activity	0.0345875	0.157494	28	10
GO:0009826	Biological Process	unidimensional cell growth	0.0174823	0.158941	18	34
GO:0080156	Biological Process	mitochondrial mRNA modification	0.0175509	0.159337	0	9
GO:0019363	Biological Process	pyridine nucleotide biosynthetic process	0.0178968	0.162246	21	26
GO:0006165	Biological Process	nucleoside diphosphate phosphorylation	0.018068	0.163564	29	43
GO:0042973	Molecular Function	glucan endo-1,3-beta-D-glucosidase activity	0.0360116	0.163575	2	10
GO:0015297	Molecular Function	antiporter activity	0.0360555	0.163575	26	41
GO:0055088	Biological Process	lipid homeostasis	0.0181287	0.163881	4	15
GO:0016881	Molecular Function	acid-amino acid ligase activity	0.0366413	0.165859	9	15
GO:0015444	Molecular Function	P-type magnesium transporter activity	0.0366933	0.165859	28	8
GO:0044247	Biological Process	cellular polysaccharide catabolic process	0.0183975	0.166074	8	20
GO:0006591	Biological Process	ornithine metabolic process	0.0187447	0.168968	5	13
GO:0009606	Biological Process	tropism	0.0188349	0.16954	5	20
GO:0050567	Molecular Function	glutaminyl-tRNA synthase (glutamine-hydrolyzing) activity	0.0377088	0.170006	1	10
GO:0140102	Molecular Function	catalytic activity, acting on a rRNA	0.0377485	0.170006	6	32
GO:0004644	Molecular Function	phosphoribosylglycinamide formyltransferase activity	0.0379937	0.170179	2	4
GO:0042286	Molecular Function	glutamate-1-semialdehyde 2,1-aminomutase activity	0.0379937	0.170179	4	2
GO:0043178	Molecular Function	alcohol binding	0.0379937	0.170179	0	6
GO:0016831	Molecular Function	carboxy-lyase activity	0.0381665	0.170643	25	44
GO:0009735	Biological Process	response to cytokinin	0.0190715	0.171276	6	46
GO:0006096	Biological Process	glycolytic process	0.0191085	0.171276	29	42
GO:0006757	Biological Process	ATP generation from ADP	0.0191085	0.171276	29	42
GO:0016597	Molecular Function	amino acid binding	0.0391962	0.17244	2	8
GO:0004671	Molecular Function	protein C-terminal S-isoprenylcysteine carboxyl O-methyltransferase activity	0.0391973	0.17244	0	4
GO:0005354	Molecular Function	galactose transmembrane transporter activity	0.0391973	0.17244	1	3
GO:0005536	Molecular Function	glucose binding	0.0391973	0.17244	3	1
GO:0008782	Molecular Function	adenosylhomocysteine nucleosidase activity	0.0391973	0.17244	1	3
GO:0008930	Molecular Function	methylthioadenosine nucleosidase activity	0.0391973	0.17244	1	3
GO:0015575	Molecular Function	mannitol transmembrane transporter activity	0.0391973	0.17244	1	3
GO:0015576	Molecular Function	sorbitol transmembrane transporter activity	0.0391973	0.17244	1	3
GO:0015591	Molecular Function	D-ribose transmembrane transporter activity	0.0391973	0.17244	1	3
GO:0009014	Molecular Function	succinyl-diaminopimelate desuccinylase activity	0.0402567	0.176472	4	3
GO:0015486	Molecular Function	glycoside-pentoside-hexuronide:cation symporter activity	0.0402567	0.176472	4	3
GO:0110165	Cellular Component	cellular anatomical entity	0.013217	0.177108	1087	2897
GO:0010033	Biological Process	response to organic substance	0.0198752	0.177897	152	281
GO:0004414	Molecular Function	homoserine O-acetyltransferase activity	0.0408021	0.177915	2	6
GO:0016827	Molecular Function	hydrolase activity, acting on acid carbon-phosphorus bonds	0.0408021	0.177915	1	7
GO:0016862	Molecular Function	intramolecular oxidoreductase activity, interconverting keto- and enol-groups	0.0408021	0.177915	3	5
GO:0009151	Biological Process	purine deoxyribonucleotide metabolic process	0.0199349	0.178181	3	8
GO:0008655	Biological Process	pyrimidine-containing compound salvage	0.0202154	0.180434	3	12
GO:0046031	Biological Process	ADP metabolic process	0.020516	0.18286	29	42
GO:0016128	Biological Process	phytosteroid metabolic process	0.0205713	0.183096	6	7
GO:0004097	Molecular Function	catechol oxidase activity	0.0432313	0.184913	3	0
GO:0004585	Molecular Function	ornithine carbamoyltransferase activity	0.0432313	0.184913	0	3
GO:0004731	Molecular Function	purine-nucleoside phosphorylase activity	0.0432313	0.184913	1	2
GO:0008506	Molecular Function	sucrose:proton symporter activity	0.0432313	0.184913	2	1
GO:0009669	Molecular Function	sucrose:cation symporter activity	0.0432313	0.184913	2	1
GO:0009978	Molecular Function	allene oxide synthase activity	0.0432313	0.184913	3	0
GO:0015066	Molecular Function	alpha-amylase inhibitor activity	0.0432313	0.184913	2	1
GO:0030785	Molecular Function	[ribulose-bisphosphate carboxylase]-lysine N-methyltransferase activity	0.0432313	0.184913	0	3
GO:0050231	Molecular Function	putrescine carbamoyltransferase activity	0.0432313	0.184913	0	3
GO:0090447	Molecular Function	glycerol-3-phosphate 2-O-acyltransferase activity	0.0432313	0.184913	1	2
GO:0106018	Molecular Function	phosphatidylinositol-3,5-bisphosphate phosphatase activity	0.0432313	0.184913	3	0
GO:0031071	Molecular Function	cysteine desulfurase activity	0.0433168	0.184958	3	9
GO:0016772	Molecular Function	transferase activity, transferring phosphorus-containing groups	0.0433968	0.18498	346	656
GO:0008374	Molecular Function	O-acyltransferase activity	0.04427	0.188377	10	27
GO:0010112	Biological Process	regulation of systemic acquired resistance	0.0214835	0.190114	4	4
GO:0006426	Biological Process	glycyl-tRNA aminoacylation	0.0215093	0.190114	0	6
GO:0010047	Biological Process	fruit dehiscence	0.0215093	0.190114	1	5
GO:0031118	Biological Process	rRNA pseudouridine synthesis	0.0215093	0.190114	0	6
GO:0071483	Biological Process	cellular response to blue light	0.0215093	0.190114	2	4
GO:0019344	Biological Process	cysteine biosynthetic process	0.0215868	0.190534	7	18
GO:0010051	Biological Process	xylem and phloem pattern formation	0.021847	0.190976	3	19
GO:0002679	Biological Process	respiratory burst involved in defense response	0.0222115	0.190976	3	0
GO:0007413	Biological Process	axonal fasciculation	0.0222115	0.190976	2	1
GO:0009964	Biological Process	negative regulation of flavonoid biosynthetic process	0.0222115	0.190976	0	3
GO:0010037	Biological Process	response to carbon dioxide	0.0222115	0.190976	2	1
GO:0010312	Biological Process	detoxification of zinc ion	0.0222115	0.190976	0	3
GO:0010599	Biological Process	production of lsiRNA involved in RNA interference	0.0222115	0.190976	0	3
GO:0015713	Biological Process	phosphoglycerate transmembrane transport	0.0222115	0.190976	1	2
GO:0036068	Biological Process	light-independent chlorophyll biosynthetic process	0.0222115	0.190976	0	3
GO:0042386	Biological Process	hemocyte differentiation	0.0222115	0.190976	2	1
GO:0045038	Biological Process	protein import into chloroplast thylakoid membrane	0.0222115	0.190976	0	3
GO:0045610	Biological Process	regulation of hemocyte differentiation	0.0222115	0.190976	2	1
GO:0045730	Biological Process	respiratory burst	0.0222115	0.190976	3	0
GO:0048317	Biological Process	seed morphogenesis	0.0222115	0.190976	2	1
GO:0048794	Biological Process	swim bladder development	0.0222115	0.190976	0	3
GO:0070919	Biological Process	production of siRNA involved in gene silencing by small RNA	0.0222115	0.190976	0	3
GO:0080086	Biological Process	stamen filament development	0.0222115	0.190976	3	0
GO:0106030	Biological Process	neuron projection fasciculation	0.0222115	0.190976	2	1
GO:0110102	Biological Process	ribulose bisphosphate carboxylase complex assembly	0.0222115	0.190976	0	3
GO:0009965	Biological Process	leaf morphogenesis	0.0222379	0.190976	2	16
GO:0016841	Molecular Function	ammonia-lyase activity	0.0456031	0.193715	7	9
GO:0042625	Molecular Function	ATPase-coupled ion transmembrane transporter activity	0.0457821	0.193814	39	29
GO:0050627	Molecular Function	mycothione reductase activity	0.0457834	0.193814	7	4
GO:0042439	Biological Process	ethanolamine-containing compound metabolic process	0.0229119	0.196498	9	12
GO:0019904	Molecular Function	protein domain specific binding	0.0471483	0.19925	7	28
GO:0010015	Biological Process	root morphogenesis	0.0234495	0.20028	15	29
GO:0098542	Biological Process	defense response to other organism	0.0234764	0.20028	69	124
GO:0065008	Biological Process	regulation of biological quality	0.0235302	0.20028	148	270
GO:0009718	Biological Process	anthocyanin-containing compound biosynthetic process	0.023542	0.20028	2	7
GO:0051083	Biological Process	'de novo' cotranslational protein folding	0.023542	0.20028	0	9
GO:2000027	Biological Process	regulation of animal organ morphogenesis	0.023542	0.20028	2	7
GO:1901068	Biological Process	guanosine-containing compound metabolic process	0.0238008	0.202211	3	13
GO:0008792	Molecular Function	arginine decarboxylase activity	0.0481661	0.203203	2	3
GO:0030258	Biological Process	lipid modification	0.0241497	0.204901	17	46
GO:0048029	Molecular Function	monosaccharide binding	0.0486845	0.20504	9	8
GO:0005509	Molecular Function	calcium ion binding	0.04908	0.206353	47	73
GO:0009700	Biological Process	indole phytoalexin biosynthetic process	0.0245018	0.206785	5	0
GO:0046217	Biological Process	indole phytoalexin metabolic process	0.0245018	0.206785	5	0
GO:0052314	Biological Process	phytoalexin metabolic process	0.0245018	0.206785	5	0
GO:0052315	Biological Process	phytoalexin biosynthetic process	0.0245018	0.206785	5	0
GO:0051156	Biological Process	glucose 6-phosphate metabolic process	0.0246418	0.20769	6	19
GO:1901401	Biological Process	regulation of tetrapyrrole metabolic process	0.0247711	0.208408	0	10
GO:0071365	Biological Process	cellular response to auxin stimulus	0.0247925	0.208408	10	39
GO:0016874	Molecular Function	ligase activity	0.0500321	0.209999	49	144
GO:0043545	Biological Process	molybdopterin cofactor metabolic process	0.0250242	0.210078	8	19
GO:0048731	Biological Process	system development	0.0254198	0.213117	110	338
GO:0007130	Biological Process	synaptonemal complex assembly	0.0255648	0.213763	6	6
GO:0009694	Biological Process	jasmonic acid metabolic process	0.0255648	0.213763	4	8
GO:0006749	Biological Process	glutathione metabolic process	0.0256206	0.213763	23	24
GO:0006816	Biological Process	calcium ion transport	0.0256606	0.213763	40	27
GO:0006566	Biological Process	threonine metabolic process	0.025665	0.213763	17	37
GO:0009823	Biological Process	cytokinin catabolic process	0.0260218	0.214745	2	2
GO:0034463	Biological Process	90S preribosome assembly	0.0260218	0.214745	0	4
GO:0046246	Biological Process	terpene biosynthetic process	0.0260218	0.214745	0	4
GO:0046928	Biological Process	regulation of neurotransmitter secretion	0.0260218	0.214745	2	2
GO:0048439	Biological Process	flower morphogenesis	0.0260218	0.214745	0	4
GO:0051588	Biological Process	regulation of neurotransmitter transport	0.0260218	0.214745	2	2
GO:0006787	Biological Process	porphyrin-containing compound catabolic process	0.0262058	0.214745	6	12
GO:0033015	Biological Process	tetrapyrrole catabolic process	0.0262058	0.214745	6	12
GO:0005986	Biological Process	sucrose biosynthetic process	0.0262223	0.214745	0	7
GO:0010267	Biological Process	production of ta-siRNAs involved in RNA interference	0.0262223	0.214745	0	7
GO:0090090	Biological Process	negative regulation of canonical Wnt signaling pathway	0.0262223	0.214745	1	6
GO:0097501	Biological Process	stress response to metal ion	0.0262223	0.214745	1	6
GO:1900055	Biological Process	regulation of leaf senescence	0.0262223	0.214745	4	3
GO:0003883	Molecular Function	CTP synthase activity	0.0518146	0.216376	4	2
GO:0003961	Molecular Function	O-acetylhomoserine aminocarboxypropyltransferase activity	0.0518146	0.216376	2	4
GO:0019165	Molecular Function	thiamine kinase activity	0.0518146	0.216376	3	3
GO:0000104	Molecular Function	succinate dehydrogenase activity	0.0525184	0.217579	8	8
GO:0005345	Molecular Function	purine nucleobase transmembrane transporter activity	0.0526316	0.217579	1	6
GO:0008679	Molecular Function	2-hydroxy-3-oxopropionate reductase activity	0.0526316	0.217579	1	6
GO:0009001	Molecular Function	serine O-acetyltransferase activity	0.0526316	0.217579	1	6
GO:0015165	Molecular Function	pyrimidine nucleotide-sugar transmembrane transporter activity	0.0526316	0.217579	0	7
GO:0016412	Molecular Function	serine O-acyltransferase activity	0.0526316	0.217579	1	6
GO:0042578	Molecular Function	phosphoric ester hydrolase activity	0.0532731	0.219863	76	89
GO:0051537	Molecular Function	2 iron, 2 sulfur cluster binding	0.0539418	0.222251	1	18
GO:0034654	Biological Process	nucleobase-containing compound biosynthetic process	0.0272324	0.2227	334	736
GO:0071482	Biological Process	cellular response to light stimulus	0.0272637	0.2227	13	30
GO:0001401	Cellular Component	SAM complex	0.0169097	0.223609	2	5
GO:0004088	Molecular Function	carbamoyl-phosphate synthase (glutamine-hydrolyzing) activity	0.0549607	0.226072	5	6
GO:0009640	Biological Process	photomorphogenesis	0.0278821	0.227459	6	14
GO:0006882	Biological Process	cellular zinc ion homeostasis	0.0291671	0.237029	1	7
GO:0010050	Biological Process	vegetative phase change	0.0291671	0.237029	0	8
GO:0070125	Biological Process	mitochondrial translational elongation	0.0291671	0.237029	0	8
GO:1990391	Cellular Component	DNA repair complex	0.0182003	0.237165	47	94
GO:0000229	Cellular Component	cytoplasmic chromosome	0.0186024	0.237165	0	5
GO:0005854	Cellular Component	nascent polypeptide-associated complex	0.0186428	0.237165	0	9
GO:0006090	Biological Process	pyruvate metabolic process	0.0292245	0.237192	30	67
GO:0046336	Biological Process	ethanolamine catabolic process	0.0292689	0.23725	8	11
GO:0004867	Molecular Function	serine-type endopeptidase inhibitor activity	0.0583637	0.239272	9	1
GO:0008810	Molecular Function	cellulase activity	0.0583637	0.239272	4	6
GO:0043937	Biological Process	regulation of sporulation	0.029643	0.239976	6	18
GO:0042278	Biological Process	purine nucleoside metabolic process	0.0298163	0.241072	5	25
GO:0015937	Biological Process	coenzyme A biosynthetic process	0.0299893	0.242163	4	24
GO:0009627	Biological Process	systemic acquired resistance	0.0302788	0.24419	6	8
GO:0003880	Molecular Function	protein C-terminal carboxyl O-methyltransferase activity	0.0607362	0.246136	0	4
GO:0008666	Molecular Function	2,3,4,5-tetrahydropyridine-2,6-dicarboxylate N-succinyltransferase activity	0.0607362	0.246136	1	3
GO:0008703	Molecular Function	5-amino-6-(5-phosphoribosylamino)uracil reductase activity	0.0607362	0.246136	1	3
GO:0009039	Molecular Function	urease activity	0.0607362	0.246136	0	4
GO:0015168	Molecular Function	glycerol transmembrane transporter activity	0.0607362	0.246136	1	3
GO:0042132	Molecular Function	fructose 1,6-bisphosphate 1-phosphatase activity	0.0607362	0.246136	0	4
GO:0070204	Molecular Function	2-succinyl-5-enolpyruvyl-6-hydroxy-3-cyclohexene-1-carboxylic-acid synthase activity	0.0607362	0.246136	0	4
GO:0045152	Molecular Function	antisigma factor binding	0.0608664	0.246259	3	9
GO:0000917	Biological Process	division septum assembly	0.0308565	0.247906	2	7
GO:0009772	Biological Process	photosynthetic electron transport in photosystem II	0.0308565	0.247906	4	5
GO:0052546	Biological Process	cell wall pectin metabolic process	0.0308565	0.247906	2	7
GO:0008236	Molecular Function	serine-type peptidase activity	0.0616255	0.247938	37	105
GO:0017171	Molecular Function	serine hydrolase activity	0.0616255	0.247938	37	105
GO:0050308	Molecular Function	sugar-phosphatase activity	0.0616832	0.247938	0	9
GO:0072341	Molecular Function	modified amino acid binding	0.0616832	0.247938	0	9
GO:0003924	Molecular Function	GTPase activity	0.0619226	0.248496	49	118
GO:0009793	Biological Process	embryo development ending in seed dormancy	0.0311181	0.249691	17	62
GO:0042173	Biological Process	regulation of sporulation resulting in formation of a cellular spore	0.0313547	0.251272	6	17
GO:0006576	Biological Process	cellular biogenic amine metabolic process	0.0314385	0.251627	25	48
GO:0010223	Biological Process	secondary shoot formation	0.0316006	0.251842	3	9
GO:0010346	Biological Process	shoot axis formation	0.0316006	0.251842	3	9
GO:0070193	Biological Process	synaptonemal complex organization	0.0316006	0.251842	6	6
GO:0009251	Biological Process	glucan catabolic process	0.0316549	0.251842	9	20
GO:0001676	Biological Process	long-chain fatty acid metabolic process	0.0316635	0.251842	6	4
GO:0009813	Biological Process	flavonoid biosynthetic process	0.0318163	0.252064	5	22
GO:0051189	Biological Process	prosthetic group metabolic process	0.0318163	0.252064	8	19
GO:0006188	Biological Process	IMP biosynthetic process	0.0318501	0.252064	1	10
GO:0009092	Biological Process	homoserine metabolic process	0.0318501	0.252064	7	4
GO:0046149	Biological Process	pigment catabolic process	0.0321138	0.252084	6	11
GO:0072524	Biological Process	pyridine-containing compound metabolic process	0.0322935	0.252084	30	46
GO:0015936	Biological Process	coenzyme A metabolic process	0.0327524	0.252084	6	26
GO:0018364	Biological Process	peptidyl-glutamine methylation	0.0336337	0.252084	3	21
GO:0006777	Biological Process	Mo-molybdopterin cofactor biosynthetic process	0.033758	0.252084	8	18
GO:0010150	Biological Process	leaf senescence	0.033758	0.252084	13	13
GO:0019720	Biological Process	Mo-molybdopterin cofactor metabolic process	0.033758	0.252084	8	18
GO:0097164	Biological Process	ammonium ion metabolic process	0.033758	0.252084	5	21
GO:0022900	Biological Process	electron transport chain	0.0343847	0.252084	15	54
GO:0000025	Biological Process	maltose catabolic process	0.0346689	0.252084	0	2
GO:0000711	Biological Process	meiotic DNA repair synthesis	0.0346689	0.252084	2	0
GO:0000713	Biological Process	meiotic heteroduplex formation	0.0346689	0.252084	0	2
GO:0000964	Biological Process	mitochondrial RNA 5'-end processing	0.0346689	0.252084	0	2
GO:0006185	Biological Process	dGDP biosynthetic process	0.0346689	0.252084	2	0
GO:0009136	Biological Process	purine nucleoside diphosphate biosynthetic process	0.0346689	0.252084	2	0
GO:0009153	Biological Process	purine deoxyribonucleotide biosynthetic process	0.0346689	0.252084	2	0
GO:0009170	Biological Process	purine deoxyribonucleoside monophosphate metabolic process	0.0346689	0.252084	2	0
GO:0009180	Biological Process	purine ribonucleoside diphosphate biosynthetic process	0.0346689	0.252084	2	0
GO:0009182	Biological Process	purine deoxyribonucleoside diphosphate metabolic process	0.0346689	0.252084	2	0
GO:0009183	Biological Process	purine deoxyribonucleoside diphosphate biosynthetic process	0.0346689	0.252084	2	0
GO:0009188	Biological Process	ribonucleoside diphosphate biosynthetic process	0.0346689	0.252084	2	0
GO:0009270	Biological Process	response to humidity	0.0346689	0.252084	1	1
GO:0010270	Biological Process	photosystem II oxygen evolving complex assembly	0.0346689	0.252084	0	2
GO:0010495	Biological Process	long-distance posttranscriptional gene silencing	0.0346689	0.252084	0	2
GO:0015714	Biological Process	phosphoenolpyruvate transport	0.0346689	0.252084	1	1
GO:0015808	Biological Process	L-alanine transport	0.0346689	0.252084	1	1
GO:0015878	Biological Process	biotin transport	0.0346689	0.252084	1	1
GO:0018008	Biological Process	N-terminal peptidyl-glycine N-myristoylation	0.0346689	0.252084	2	0
GO:0018131	Biological Process	oxazole or thiazole biosynthetic process	0.0346689	0.252084	0	2
GO:0018201	Biological Process	peptidyl-glycine modification	0.0346689	0.252084	2	0
GO:0019474	Biological Process	L-lysine catabolic process to acetyl-CoA	0.0346689	0.252084	2	0
GO:0032077	Biological Process	positive regulation of deoxyribonuclease activity	0.0346689	0.252084	1	1
GO:0033385	Biological Process	geranylgeranyl diphosphate metabolic process	0.0346689	0.252084	0	2
GO:0033512	Biological Process	L-lysine catabolic process to acetyl-CoA via saccharopine	0.0346689	0.252084	2	0
GO:0033519	Biological Process	phytyl diphosphate metabolic process	0.0346689	0.252084	0	2
GO:0033521	Biological Process	phytyl diphosphate biosynthetic process	0.0346689	0.252084	0	2
GO:0034196	Biological Process	acylglycerol transport	0.0346689	0.252084	0	2
GO:0034436	Biological Process	glycoprotein transport	0.0346689	0.252084	2	0
GO:0035928	Biological Process	rRNA import into mitochondrion	0.0346689	0.252084	0	2
GO:0042474	Biological Process	middle ear morphogenesis	0.0346689	0.252084	0	2
GO:0043113	Biological Process	receptor clustering	0.0346689	0.252084	0	2
GO:0046054	Biological Process	dGMP metabolic process	0.0346689	0.252084	2	0
GO:0046060	Biological Process	dATP metabolic process	0.0346689	0.252084	2	0
GO:0046066	Biological Process	dGDP metabolic process	0.0346689	0.252084	2	0
GO:0046484	Biological Process	oxazole or thiazole metabolic process	0.0346689	0.252084	0	2
GO:0046711	Biological Process	GDP biosynthetic process	0.0346689	0.252084	2	0
GO:0048290	Biological Process	isotype switching to IgA isotypes	0.0346689	0.252084	0	2
GO:0048296	Biological Process	regulation of isotype switching to IgA isotypes	0.0346689	0.252084	0	2
GO:0048298	Biological Process	positive regulation of isotype switching to IgA isotypes	0.0346689	0.252084	0	2
GO:0048834	Biological Process	specification of petal number	0.0346689	0.252084	0	2
GO:0051257	Biological Process	meiotic spindle midzone assembly	0.0346689	0.252084	0	2
GO:0052837	Biological Process	thiazole biosynthetic process	0.0346689	0.252084	0	2
GO:0052838	Biological Process	thiazole metabolic process	0.0346689	0.252084	0	2
GO:0052863	Biological Process	1-deoxy-D-xylulose 5-phosphate metabolic process	0.0346689	0.252084	0	2
GO:0052865	Biological Process	1-deoxy-D-xylulose 5-phosphate biosynthetic process	0.0346689	0.252084	0	2
GO:0071469	Biological Process	cellular response to alkaline pH	0.0346689	0.252084	2	0
GO:0090610	Biological Process	bundle sheath cell fate specification	0.0346689	0.252084	1	1
GO:0097156	Biological Process	fasciculation of motor neuron axon	0.0346689	0.252084	2	0
GO:0110095	Biological Process	cellular detoxification of aldehyde	0.0346689	0.252084	0	2
GO:0110096	Biological Process	cellular response to aldehyde	0.0346689	0.252084	0	2
GO:0140026	Biological Process	contractile vacuole dissociation from plasma membrane	0.0346689	0.252084	2	0
GO:1900067	Biological Process	regulation of cellular response to alkaline pH	0.0346689	0.252084	2	0
GO:1901535	Biological Process	regulation of DNA demethylation	0.0346689	0.252084	0	2
GO:1901537	Biological Process	positive regulation of DNA demethylation	0.0346689	0.252084	0	2
GO:1901965	Biological Process	endoplasmic reticulum to chloroplast transport	0.0346689	0.252084	0	2
GO:1990052	Biological Process	ER to chloroplast lipid transport	0.0346689	0.252084	0	2
GO:1990388	Biological Process	xylem-to-phloem iron transport	0.0346689	0.252084	0	2
GO:2000625	Biological Process	regulation of miRNA catabolic process	0.0346689	0.252084	0	2
GO:2000627	Biological Process	positive regulation of miRNA catabolic process	0.0346689	0.252084	0	2
GO:2000630	Biological Process	positive regulation of miRNA metabolic process	0.0346689	0.252084	0	2
GO:2001289	Biological Process	lipid X metabolic process	0.0346689	0.252084	0	2
GO:0048366	Biological Process	leaf development	0.0347195	0.252162	20	50
GO:0010383	Biological Process	cell wall polysaccharide metabolic process	0.03534	0.256109	6	23
GO:0016042	Biological Process	lipid catabolic process	0.0353434	0.256109	29	51
GO:0045143	Biological Process	homologous chromosome segregation	0.0357054	0.258437	9	9
GO:0016749	Molecular Function	N-succinyltransferase activity	0.0647235	0.258894	4	4
GO:0045156	Molecular Function	electron transporter, transferring electrons within the cyclic electron transport pathway of photosynthesis activity	0.0647235	0.258894	4	4
GO:0015976	Biological Process	carbon utilization	0.0361725	0.261223	0	7
GO:0048826	Biological Process	cotyledon morphogenesis	0.0361725	0.261223	0	7
GO:0003697	Molecular Function	single-stranded DNA binding	0.0655414	0.261741	6	29
GO:0005388	Molecular Function	P-type calcium transporter activity	0.066309	0.263445	30	8
GO:0000293	Molecular Function	ferric-chelate reductase activity	0.0670346	0.263445	0	5
GO:0004350	Molecular Function	glutamate-5-semialdehyde dehydrogenase activity	0.0670346	0.263445	2	3
GO:0004505	Molecular Function	phenylalanine 4-monooxygenase activity	0.0670346	0.263445	2	3
GO:0102483	Molecular Function	scopolin beta-glucosidase activity	0.0670346	0.263445	1	4
GO:0005338	Molecular Function	nucleotide-sugar transmembrane transporter activity	0.0671422	0.263445	0	7
GO:0015205	Molecular Function	nucleobase transmembrane transporter activity	0.0671422	0.263445	1	6
GO:0102336	Molecular Function	3-oxo-arachidoyl-CoA synthase activity	0.0671422	0.263445	3	4
GO:0102337	Molecular Function	3-oxo-cerotoyl-CoA synthase activity	0.0671422	0.263445	3	4
GO:0102338	Molecular Function	3-oxo-lignoceronyl-CoA synthase activity	0.0671422	0.263445	3	4
GO:0102756	Molecular Function	very-long-chain 3-ketoacyl-CoA synthase activity	0.0671422	0.263445	3	4
GO:0009089	Biological Process	lysine biosynthetic process via diaminopimelate	0.0369996	0.26659	10	20
GO:0009220	Biological Process	pyrimidine ribonucleotide biosynthetic process	0.0369996	0.26659	7	23
GO:0043021	Molecular Function	ribonucleoprotein complex binding	0.0682534	0.266776	33	82
GO:0001653	Molecular Function	peptide receptor activity	0.0683153	0.266776	2	4
GO:0004357	Molecular Function	glutamate-cysteine ligase activity	0.0683153	0.266776	3	3
GO:0009755	Biological Process	hormone-mediated signaling pathway	0.0374311	0.269163	66	105
GO:0006560	Biological Process	proline metabolic process	0.0375251	0.269163	4	13
GO:0010311	Biological Process	lateral root formation	0.0375262	0.269163	3	10
GO:0055081	Biological Process	anion homeostasis	0.0375262	0.269163	2	11
GO:0048646	Biological Process	anatomical structure formation involved in morphogenesis	0.0378007	0.270827	38	85
GO:0007154	Biological Process	cell communication	0.0381239	0.271488	250	448
GO:0000918	Biological Process	division septum site selection	0.0381493	0.271488	0	5
GO:0008618	Biological Process	7-methylguanosine metabolic process	0.0381493	0.271488	0	5
GO:0046118	Biological Process	7-methylguanosine biosynthetic process	0.0381493	0.271488	0	5
GO:0051085	Biological Process	chaperone cofactor-dependent protein refolding	0.0381493	0.271488	1	4
GO:2000050	Biological Process	regulation of non-canonical Wnt signaling pathway	0.0381493	0.271488	0	5
GO:0044106	Biological Process	cellular amine metabolic process	0.03821	0.271616	25	49
GO:0003977	Molecular Function	UDP-N-acetylglucosamine diphosphorylase activity	0.0698976	0.272094	1	9
GO:0047590	Molecular Function	5-dehydro-2-deoxygluconokinase activity	0.0698976	0.272094	1	9
GO:0009083	Biological Process	branched-chain amino acid catabolic process	0.0385479	0.273101	1	7
GO:0009696	Biological Process	salicylic acid metabolic process	0.0385479	0.273101	5	3
GO:0070126	Biological Process	mitochondrial translational termination	0.0385479	0.273101	0	8
GO:0051275	Biological Process	beta-glucan catabolic process	0.0385921	0.27311	4	8
GO:0016413	Molecular Function	O-acetyltransferase activity	0.0703826	0.27355	4	16
GO:0000154	Biological Process	rRNA modification	0.0389973	0.275671	5	35
GO:0033612	Molecular Function	receptor serine/threonine kinase binding	0.0711852	0.276234	4	8
GO:0016530	Molecular Function	metallochaperone activity	0.071448	0.276819	6	11
GO:0046040	Biological Process	IMP metabolic process	0.0393937	0.278163	1	10
GO:0010193	Biological Process	response to ozone	0.0396118	0.278774	3	6
GO:0015780	Biological Process	nucleotide-sugar transmembrane transport	0.0396118	0.278774	0	9
GO:0046482	Biological Process	para-aminobenzoic acid metabolic process	0.0396118	0.278774	5	4
GO:0016405	Molecular Function	CoA-ligase activity	0.0722318	0.279417	9	12
GO:0019184	Biological Process	nonribosomal peptide biosynthetic process	0.039923	0.280653	13	14
GO:0003972	Molecular Function	RNA ligase (ATP) activity	0.0750848	0.28637	0	3
GO:0004612	Molecular Function	phosphoenolpyruvate carboxykinase (ATP) activity	0.0750848	0.28637	1	2
GO:0005326	Molecular Function	neurotransmitter transmembrane transporter activity	0.0750848	0.28637	1	2
GO:0005504	Molecular Function	fatty acid binding	0.0750848	0.28637	1	2
GO:0008448	Molecular Function	N-acetylglucosamine-6-phosphate deacetylase activity	0.0750848	0.28637	0	3
GO:0035671	Molecular Function	enone reductase activity	0.0750848	0.28637	2	1
GO:0046408	Molecular Function	chlorophyll synthetase activity	0.0750848	0.28637	0	3
GO:0046429	Molecular Function	4-hydroxy-3-methylbut-2-en-1-yl diphosphate synthase activity	0.0750848	0.28637	0	3
GO:0047714	Molecular Function	galactolipase activity	0.0750848	0.28637	1	2
GO:0016741	Molecular Function	transferase activity, transferring one-carbon groups	0.0751896	0.28637	35	132
GO:0009218	Biological Process	pyrimidine ribonucleotide metabolic process	0.0410462	0.288231	7	23
GO:0016725	Molecular Function	oxidoreductase activity, acting on CH or CH2 groups	0.0767835	0.29199	0	11
GO:0090502	Biological Process	RNA phosphodiester bond hydrolysis, endonucleolytic	0.0418393	0.293475	2	26
GO:0032561	Molecular Function	guanyl ribonucleotide binding	0.0773678	0.29376	52	128
GO:0003755	Molecular Function	peptidyl-prolyl cis-trans isomerase activity	0.0776035	0.294202	0	25
GO:0000302	Biological Process	response to reactive oxygen species	0.0424963	0.297755	10	30
GO:0008801	Molecular Function	beta-phosphoglucomutase activity	0.0793619	0.299755	2	6
GO:0015370	Molecular Function	solute:sodium symporter activity	0.0793619	0.299755	0	8
GO:0031406	Molecular Function	carboxylic acid binding	0.0800307	0.299755	7	21
GO:0046025	Molecular Function	precorrin-6Y C5,15-methyltransferase (decarboxylating) activity	0.0800604	0.299755	3	18
GO:0070567	Molecular Function	cytidylyltransferase activity	0.0827732	0.299755	1	9
GO:0003867	Molecular Function	4-aminobutyrate transaminase activity	0.0838167	0.299755	4	3
GO:0008442	Molecular Function	3-hydroxyisobutyrate dehydrogenase activity	0.0838167	0.299755	1	6
GO:0033293	Molecular Function	monocarboxylic acid binding	0.0838167	0.299755	1	6
GO:0003827	Molecular Function	alpha-1,3-mannosylglycoprotein 2-beta-N-acetylglucosaminyltransferase activity	0.0848981	0.299755	0	2
GO:0004028	Molecular Function	3-chloroallyl aldehyde dehydrogenase activity	0.0848981	0.299755	1	1
GO:0004047	Molecular Function	aminomethyltransferase activity	0.0848981	0.299755	0	2
GO:0004126	Molecular Function	cytidine deaminase activity	0.0848981	0.299755	2	0
GO:0004134	Molecular Function	4-alpha-glucanotransferase activity	0.0848981	0.299755	0	2
GO:0004348	Molecular Function	glucosylceramidase activity	0.0848981	0.299755	1	1
GO:0004561	Molecular Function	alpha-N-acetylglucosaminidase activity	0.0848981	0.299755	0	2
GO:0004737	Molecular Function	pyruvate decarboxylase activity	0.0848981	0.299755	0	2
GO:0005344	Molecular Function	oxygen carrier activity	0.0848981	0.299755	1	1
GO:0005356	Molecular Function	glucose:proton symporter activity	0.0848981	0.299755	2	0
GO:0005358	Molecular Function	high-affinity glucose:proton symporter activity	0.0848981	0.299755	2	0
GO:0005460	Molecular Function	UDP-glucose transmembrane transporter activity	0.0848981	0.299755	0	2
GO:0008675	Molecular Function	2-dehydro-3-deoxy-phosphogluconate aldolase activity	0.0848981	0.299755	0	2
GO:0008700	Molecular Function	4-hydroxy-2-oxoglutarate aldolase activity	0.0848981	0.299755	0	2
GO:0008832	Molecular Function	dGTPase activity	0.0848981	0.299755	0	2
GO:0008887	Molecular Function	glycerate kinase activity	0.0848981	0.299755	0	2
GO:0009383	Molecular Function	rRNA (cytosine-C5-)-methyltransferase activity	0.0848981	0.299755	0	2
GO:0009702	Molecular Function	L-arabinokinase activity	0.0848981	0.299755	2	0
GO:0010427	Molecular Function	abscisic acid binding	0.0848981	0.299755	0	2
GO:0015117	Molecular Function	thiosulfate transmembrane transporter activity	0.0848981	0.299755	0	2
GO:0015485	Molecular Function	cholesterol binding	0.0848981	0.299755	0	2
GO:0016672	Molecular Function	oxidoreductase activity, acting on a sulfur group of donors, quinone or similar compound as acceptor	0.0848981	0.299755	0	2
GO:0016793	Molecular Function	triphosphoric monoester hydrolase activity	0.0848981	0.299755	0	2
GO:0030165	Molecular Function	PDZ domain binding	0.0848981	0.299755	2	0
GO:0032137	Molecular Function	guanine/thymine mispair binding	0.0848981	0.299755	0	2
GO:0033885	Molecular Function	10-hydroxy-9-(phosphonooxy)octadecanoate phosphatase activity	0.0848981	0.299755	1	1
GO:0033978	Molecular Function	phosphonopyruvate hydrolase activity	0.0848981	0.299755	0	2
GO:0043548	Molecular Function	phosphatidylinositol 3-kinase binding	0.0848981	0.299755	0	2
GO:0045158	Molecular Function	electron transporter, transferring electrons within cytochrome b6/f complex of photosystem II activity	0.0848981	0.299755	0	2
GO:0045174	Molecular Function	glutathione dehydrogenase (ascorbate) activity	0.0848981	0.299755	0	2
GO:0046428	Molecular Function	1,4-dihydroxy-2-naphthoate octaprenyltransferase activity	0.0848981	0.299755	0	2
GO:0046974	Molecular Function	histone methyltransferase activity (H3-K9 specific)	0.0848981	0.299755	0	2
GO:0047274	Molecular Function	galactinol-sucrose galactosyltransferase activity	0.0848981	0.299755	2	0
GO:0050188	Molecular Function	phosphoenolpyruvate mutase activity	0.0848981	0.299755	0	2
GO:0050840	Molecular Function	extracellular matrix binding	0.0848981	0.299755	0	2
GO:0052597	Molecular Function	diamine oxidase activity	0.0848981	0.299755	0	2
GO:0070917	Molecular Function	inositol phosphoceramide synthase regulator activity	0.0848981	0.299755	0	2
GO:0080079	Molecular Function	cellobiose glucosidase activity	0.0848981	0.299755	0	2
GO:0102097	Molecular Function	(22S)-22-hydroxy-5alpha-campestan-3-one C-23 hydroxylase activity	0.0848981	0.299755	0	2
GO:2001066	Molecular Function	amylopectin binding	0.0848981	0.299755	0	2
GO:0034599	Biological Process	cellular response to oxidative stress	0.042889	0.300176	3	34
GO:0019001	Molecular Function	guanyl nucleotide binding	0.0871002	0.303735	52	128
GO:0004337	Molecular Function	geranyltranstransferase activity	0.0872543	0.303735	0	4
GO:0004556	Molecular Function	alpha-amylase activity	0.0872543	0.303735	4	0
GO:0005365	Molecular Function	myo-inositol transmembrane transporter activity	0.0872543	0.303735	1	3
GO:0008892	Molecular Function	guanine deaminase activity	0.0872543	0.303735	1	3
GO:0008963	Molecular Function	phospho-N-acetylmuramoyl-pentapeptide-transferase activity	0.0872543	0.303735	4	0
GO:0015616	Molecular Function	DNA translocase activity	0.0872543	0.303735	3	1
GO:0019003	Molecular Function	GDP binding	0.0872543	0.303735	0	4
GO:0042134	Molecular Function	rRNA primary transcript binding	0.0872543	0.303735	0	4
GO:0030515	Molecular Function	snoRNA binding	0.0874347	0.303735	0	13
GO:0010329	Molecular Function	auxin efflux transmembrane transporter activity	0.0875023	0.303735	1	5
GO:0033828	Molecular Function	glucosylglycerol-phosphate synthase activity	0.0875023	0.303735	4	2
GO:0009751	Biological Process	response to salicylic acid	0.0442381	0.307145	16	16
GO:0009734	Biological Process	auxin-activated signaling pathway	0.0444354	0.307145	10	36
GO:0006309	Biological Process	apoptotic DNA fragmentation	0.0444702	0.307145	0	4
GO:0006390	Biological Process	mitochondrial transcription	0.0444702	0.307145	0	4
GO:0010222	Biological Process	stem vascular tissue pattern formation	0.0444702	0.307145	0	4
GO:0015752	Biological Process	D-ribose transmembrane transport	0.0444702	0.307145	1	3
GO:0015757	Biological Process	galactose transmembrane transport	0.0444702	0.307145	1	3
GO:0015795	Biological Process	sorbitol transport	0.0444702	0.307145	1	3
GO:0018871	Biological Process	1-aminocyclopropane-1-carboxylate metabolic process	0.0444702	0.307145	3	1
GO:0051271	Biological Process	negative regulation of cellular component movement	0.0444702	0.307145	1	3
GO:0071277	Biological Process	cellular response to calcium ion	0.0444702	0.307145	0	4
GO:2000146	Biological Process	negative regulation of cell motility	0.0444702	0.307145	1	3
GO:0007568	Biological Process	aging	0.044513	0.307145	25	31
GO:0008788	Molecular Function	alpha,alpha-phosphotrehalase activity	0.0894047	0.308423	2	3
GO:0009029	Molecular Function	tetraacyldisaccharide 4'-kinase activity	0.0894047	0.308423	0	5
GO:0047372	Molecular Function	acylglycerol lipase activity	0.0894047	0.308423	5	0
GO:0047471	Molecular Function	maltose alpha-D-glucosyltransferase activity	0.0894047	0.308423	2	3
GO:0004596	Molecular Function	peptide alpha-N-acetyltransferase activity	0.0894777	0.308423	1	10
GO:0048441	Biological Process	petal development	0.044877	0.308551	1	5
GO:0048465	Biological Process	corolla development	0.044877	0.308551	1	5
GO:0001708	Biological Process	cell fate specification	0.0449111	0.308551	5	8
GO:0010075	Biological Process	regulation of meristem growth	0.0449111	0.308551	1	12
GO:0006221	Biological Process	pyrimidine nucleotide biosynthetic process	0.0456065	0.312991	8	28
GO:0032300	Cellular Component	mismatch repair complex	0.0250238	0.314361	0	7
GO:0004368	Molecular Function	glycerol-3-phosphate dehydrogenase (quinone) activity	0.0915394	0.314651	5	9
GO:0016901	Molecular Function	oxidoreductase activity, acting on the CH-OH group of donors, quinone or similar compound as acceptor	0.0915394	0.314651	5	9
GO:0046174	Biological Process	polyol catabolic process	0.0464727	0.31749	8	20
GO:0032870	Biological Process	cellular response to hormone stimulus	0.0465415	0.31749	72	114
GO:0090305	Biological Process	nucleic acid phosphodiester bond hydrolysis	0.0473034	0.31749	17	175
GO:0003006	Biological Process	developmental process involved in reproduction	0.0475248	0.31749	80	234
GO:0000023	Biological Process	maltose metabolic process	0.0478608	0.31749	0	3
GO:0000454	Biological Process	snoRNA guided rRNA pseudouridine synthesis	0.0478608	0.31749	0	3
GO:0006498	Biological Process	N-terminal protein lipidation	0.0478608	0.31749	2	1
GO:0006499	Biological Process	N-terminal protein myristoylation	0.0478608	0.31749	2	1
GO:0006677	Biological Process	glycosylceramide metabolic process	0.0478608	0.31749	1	2
GO:0010135	Biological Process	ureide metabolic process	0.0478608	0.31749	1	2
GO:0010136	Biological Process	ureide catabolic process	0.0478608	0.31749	1	2
GO:0016094	Biological Process	polyprenol biosynthetic process	0.0478608	0.31749	3	0
GO:0018377	Biological Process	protein myristoylation	0.0478608	0.31749	2	1
GO:0019373	Biological Process	epoxygenase P450 pathway	0.0478608	0.31749	3	0
GO:0019377	Biological Process	glycolipid catabolic process	0.0478608	0.31749	1	2
GO:0019408	Biological Process	dolichol biosynthetic process	0.0478608	0.31749	3	0
GO:0019676	Biological Process	ammonia assimilation cycle	0.0478608	0.31749	1	2
GO:0019805	Biological Process	quinolinate biosynthetic process	0.0478608	0.31749	0	3
GO:0046087	Biological Process	cytidine metabolic process	0.0478608	0.31749	1	2
GO:0046477	Biological Process	glycosylceramide catabolic process	0.0478608	0.31749	1	2
GO:0046479	Biological Process	glycosphingolipid catabolic process	0.0478608	0.31749	1	2
GO:0046514	Biological Process	ceramide catabolic process	0.0478608	0.31749	1	2
GO:0048168	Biological Process	regulation of neuronal synaptic plasticity	0.0478608	0.31749	1	2
GO:0060416	Biological Process	response to growth hormone	0.0478608	0.31749	0	3
GO:0070207	Biological Process	protein homotrimerization	0.0478608	0.31749	0	3
GO:0072347	Biological Process	response to anesthetic	0.0478608	0.31749	2	1
GO:0097468	Biological Process	programmed cell death in response to reactive oxygen species	0.0478608	0.31749	0	3
GO:1901562	Biological Process	response to paraquat	0.0478608	0.31749	0	3
GO:1903286	Biological Process	regulation of potassium ion import	0.0478608	0.31749	0	3
GO:1903288	Biological Process	positive regulation of potassium ion import across plasma membrane	0.0478608	0.31749	0	3
GO:1990573	Biological Process	potassium ion import across plasma membrane	0.0478608	0.31749	0	3
GO:2000051	Biological Process	negative regulation of non-canonical Wnt signaling pathway	0.0478608	0.31749	0	3
GO:0043565	Molecular Function	sequence-specific DNA binding	0.0925674	0.317742	76	124
GO:0047733	Molecular Function	CDP-glucose 4,6-dehydratase activity	0.0927287	0.317853	10	15
GO:0010043	Biological Process	response to zinc ion	0.0480921	0.31857	4	7
GO:0034404	Biological Process	nucleobase-containing small molecule biosynthetic process	0.0481754	0.31857	18	39
GO:0034310	Biological Process	primary alcohol catabolic process	0.0482432	0.31857	8	12
GO:0019069	Biological Process	viral capsid assembly	0.0483204	0.31857	2	5
GO:0019700	Biological Process	organic phosphonate catabolic process	0.0483204	0.31857	1	6
GO:0042126	Biological Process	nitrate metabolic process	0.0483243	0.31857	2	13
GO:0010330	Cellular Component	cellulose synthase complex	0.0262918	0.322234	0	3
GO:0061927	Cellular Component	TOC-TIC supercomplex I	0.0262918	0.322234	0	3
GO:0006548	Biological Process	histidine catabolic process	0.0492567	0.32438	4	6
GO:0043605	Biological Process	cellular amide catabolic process	0.0497463	0.327265	1	7
GO:0004813	Molecular Function	alanine-tRNA ligase activity	0.095804	0.327485	0	8
GO:0044183	Molecular Function	protein folding chaperone	0.095804	0.327485	0	8
GO:0050832	Biological Process	defense response to fungus	0.0498739	0.327765	22	32
GO:0071805	Biological Process	potassium ion transmembrane transport	0.0501726	0.329387	9	24
GO:0005991	Biological Process	trehalose metabolic process	0.0502772	0.329394	11	6
GO:2001057	Biological Process	reactive nitrogen species metabolic process	0.0502772	0.329394	3	14
GO:0042255	Biological Process	ribosome assembly	0.0504183	0.329978	2	23
GO:0071229	Biological Process	cellular response to acid chemical	0.0508928	0.332741	42	46
GO:0006098	Biological Process	pentose-phosphate shunt	0.0511001	0.333752	4	19
GO:0005982	Biological Process	starch metabolic process	0.0514119	0.3351	2	19
GO:0006808	Biological Process	regulation of nitrogen utilization	0.0514119	0.3351	6	15
GO:0019362	Biological Process	pyridine nucleotide metabolic process	0.0514755	0.335171	25	32
GO:0009123	Biological Process	nucleoside monophosphate metabolic process	0.0516507	0.335967	38	59
GO:0045488	Biological Process	pectin metabolic process	0.0526838	0.341987	9	17
GO:0046131	Biological Process	pyrimidine ribonucleoside metabolic process	0.0526838	0.341987	6	20
GO:0009850	Biological Process	auxin metabolic process	0.053249	0.345303	5	8
GO:0009737	Biological Process	response to abscisic acid	0.0539176	0.349283	40	52
GO:0004015	Molecular Function	adenosylmethionine-8-amino-7-oxononanoate transaminase activity	0.102636	0.349868	6	1
GO:0042562	Molecular Function	hormone binding	0.102636	0.349868	2	5
GO:0000469	Biological Process	cleavage involved in rRNA processing	0.0543498	0.351724	0	18
GO:0005262	Molecular Function	calcium channel activity	0.103448	0.352152	6	8
GO:0031968	Cellular Component	organelle outer membrane	0.0290953	0.352299	10	42
GO:0010029	Biological Process	regulation of seed germination	0.0546697	0.353435	12	8
GO:0010073	Biological Process	meristem maintenance	0.0549257	0.354729	3	30
GO:0015791	Biological Process	polyol transport	0.0556041	0.357295	2	3
GO:0016122	Biological Process	xanthophyll metabolic process	0.0556041	0.357295	1	4
GO:0032365	Biological Process	intracellular lipid transport	0.0556041	0.357295	1	4
GO:0048640	Biological Process	negative regulation of developmental growth	0.0556041	0.357295	4	1
GO:0072530	Biological Process	purine-containing compound transmembrane transport	0.0556041	0.357295	2	3
GO:0019134	Molecular Function	glucosamine-1-phosphate N-acetyltransferase activity	0.105174	0.357533	1	8
GO:0047834	Molecular Function	D-threo-aldose 1-dehydrogenase activity	0.105648	0.358652	8	12
GO:0015691	Biological Process	cadmium ion transport	0.0566966	0.363946	28	10
GO:0004122	Molecular Function	cystathionine beta-synthase activity	0.108556	0.368016	4	8
GO:0003825	Molecular Function	alpha,alpha-trehalose-phosphate synthase (UDP-forming) activity	0.109308	0.370058	4	2
GO:0009624	Biological Process	response to nematode	0.0579094	0.371356	7	14
GO:0000156	Molecular Function	phosphorelay response regulator activity	0.110337	0.37303	7	22
GO:0019627	Biological Process	urea metabolic process	0.0584196	0.374251	5	21
GO:0009611	Biological Process	response to wounding	0.0585787	0.374892	25	32
GO:0016810	Molecular Function	hydrolase activity, acting on carbon-nitrogen (but not peptide) bonds	0.111772	0.377365	19	48
GO:0048511	Biological Process	rhythmic process	0.0590465	0.377506	13	32
GO:0004806	Molecular Function	triglyceride lipase activity	0.11257	0.379022	3	7
GO:0050511	Molecular Function	undecaprenyldiphospho-muramoylpentapeptide beta-N-acetylglucosaminyltransferase activity	0.11257	0.379022	5	5
GO:0009881	Molecular Function	photoreceptor activity	0.114023	0.380183	0	8
GO:0005109	Molecular Function	frizzled binding	0.114301	0.380183	0	3
GO:0005221	Molecular Function	intracellular cyclic nucleotide activated cation channel activity	0.114301	0.380183	0	3
GO:0008660	Molecular Function	1-aminocyclopropane-1-carboxylate deaminase activity	0.114301	0.380183	2	1
GO:0008795	Molecular Function	NAD+ synthase activity	0.114301	0.380183	1	2
GO:0033925	Molecular Function	mannosyl-glycoprotein endo-beta-N-acetylglucosaminidase activity	0.114301	0.380183	2	1
GO:0043855	Molecular Function	cyclic nucleotide-gated ion channel activity	0.114301	0.380183	0	3
GO:0046870	Molecular Function	cadmium ion binding	0.114301	0.380183	0	3
GO:0051538	Molecular Function	3 iron, 4 sulfur cluster binding	0.114301	0.380183	1	2
GO:0004829	Molecular Function	threonine-tRNA ligase activity	0.11511	0.381332	0	5
GO:0008764	Molecular Function	UDP-N-acetylmuramoylalanine-D-glutamate ligase activity	0.11511	0.381332	1	4
GO:0018738	Molecular Function	S-formylglutathione hydrolase activity	0.11511	0.381332	3	2
GO:0009583	Biological Process	detection of light stimulus	0.0598118	0.382014	8	16
GO:0009533	Cellular Component	chloroplast stromal thylakoid	0.0319863	0.382693	0	4
GO:0006771	Biological Process	riboflavin metabolic process	0.0601049	0.382732	2	8
GO:0009231	Biological Process	riboflavin biosynthetic process	0.0601049	0.382732	2	8
GO:0051592	Biological Process	response to calcium ion	0.0601049	0.382732	1	9
GO:0006220	Biological Process	pyrimidine nucleotide metabolic process	0.060277	0.383444	8	29
GO:0006112	Biological Process	energy reserve metabolic process	0.0606027	0.384563	11	36
GO:0009649	Biological Process	entrainment of circadian clock	0.060816	0.384563	4	2
GO:0019413	Biological Process	acetate biosynthetic process	0.060816	0.384563	2	4
GO:0052482	Biological Process	defense response by cell wall thickening	0.060816	0.384563	3	3
GO:0052544	Biological Process	defense response by callose deposition in cell wall	0.060816	0.384563	3	3
GO:0070475	Biological Process	rRNA base methylation	0.060816	0.384563	1	5
GO:0009527	Cellular Component	plastid outer membrane	0.0329125	0.384617	2	12
GO:0009707	Cellular Component	chloroplast outer membrane	0.0329125	0.384617	2	12
GO:0004070	Molecular Function	aspartate carbamoyltransferase activity	0.118348	0.388408	1	3
GO:0008798	Molecular Function	beta-aspartyl-peptidase activity	0.118348	0.388408	1	3
GO:0008837	Molecular Function	diaminopimelate epimerase activity	0.118348	0.388408	0	4
GO:0015166	Molecular Function	polyol transmembrane transporter activity	0.118348	0.388408	1	3
GO:0019139	Molecular Function	cytokinin dehydrogenase activity	0.118348	0.388408	2	2
GO:0047890	Molecular Function	flavanone 4-reductase activity	0.118348	0.388408	1	3
GO:0050307	Molecular Function	sucrose-phosphate phosphatase activity	0.118348	0.388408	0	4
GO:0000472	Biological Process	endonucleolytic cleavage to generate mature 5'-end of SSU-rRNA from (SSU-rRNA, 5.8S rRNA, LSU-rRNA)	0.0618108	0.389161	0	9
GO:0000480	Biological Process	endonucleolytic cleavage in 5'-ETS of tricistronic rRNA transcript (SSU-rRNA, 5.8S rRNA, LSU-rRNA)	0.0618108	0.389161	0	9
GO:0046940	Biological Process	nucleoside monophosphate phosphorylation	0.0618108	0.389161	3	6
GO:0030091	Biological Process	protein repair	0.0618494	0.389161	0	18
GO:0032543	Biological Process	mitochondrial translation	0.0618494	0.389161	0	18
GO:0030145	Molecular Function	manganese ion binding	0.119075	0.390273	0	15
GO:0007275	Biological Process	multicellular organism development	0.0620988	0.390323	151	450
GO:0001522	Biological Process	pseudouridine synthesis	0.0625806	0.390323	1	12
GO:0015977	Biological Process	carbon fixation	0.0625806	0.390323	2	11
GO:0010126	Biological Process	mycothiol metabolic process	0.0626161	0.390323	9	19
GO:0048856	Biological Process	anatomical structure development	0.0626327	0.390323	183	520
GO:0006863	Biological Process	purine nucleobase transport	0.0627711	0.390323	1	6
GO:0010413	Biological Process	glucuronoxylan metabolic process	0.0627711	0.390323	2	5
GO:0010417	Biological Process	glucuronoxylan biosynthetic process	0.0627711	0.390323	2	5
GO:0052386	Biological Process	cell wall thickening	0.0627711	0.390323	3	4
GO:0090481	Biological Process	pyrimidine nucleotide-sugar transmembrane transport	0.0627711	0.390323	0	7
GO:0098659	Biological Process	inorganic cation import across plasma membrane	0.0627711	0.390323	0	7
GO:0099587	Biological Process	inorganic ion import across plasma membrane	0.0627711	0.390323	0	7
GO:0006526	Biological Process	arginine biosynthetic process	0.0628484	0.390422	1	7
GO:0042710	Biological Process	biofilm formation	0.0640993	0.397804	8	28
GO:0051139	Molecular Function	metal ion:proton antiporter activity	0.122727	0.401713	1	8
GO:0015562	Molecular Function	efflux transmembrane transporter activity	0.123233	0.402749	5	12
GO:0004066	Molecular Function	asparagine synthase (glutamine-hydrolyzing) activity	0.123534	0.402749	3	4
GO:0016160	Molecular Function	amylase activity	0.123534	0.402749	6	1
GO:0042136	Biological Process	neurotransmitter biosynthetic process	0.0658757	0.408429	4	8
GO:0001228	Molecular Function	DNA-binding transcription activator activity, RNA polymerase II-specific	0.12692	0.413244	2	11
GO:0016137	Biological Process	glycoside metabolic process	0.0680309	0.416932	11	20
GO:0000050	Biological Process	urea cycle	0.0684936	0.416932	1	3
GO:0000464	Biological Process	endonucleolytic cleavage in ITS1 upstream of 5.8S rRNA from tricistronic rRNA transcript (SSU-rRNA, 5.8S rRNA, LSU-rRNA)	0.0684936	0.416932	0	4
GO:0006481	Biological Process	C-terminal protein methylation	0.0684936	0.416932	0	4
GO:0009769	Biological Process	photosynthesis, light harvesting in photosystem II	0.0684936	0.416932	4	0
GO:0009969	Biological Process	xyloglucan biosynthetic process	0.0684936	0.416932	0	4
GO:0010076	Biological Process	maintenance of floral meristem identity	0.0684936	0.416932	0	4
GO:0015793	Biological Process	glycerol transport	0.0684936	0.416932	1	3
GO:0016093	Biological Process	polyprenol metabolic process	0.0684936	0.416932	3	1
GO:0019348	Biological Process	dolichol metabolic process	0.0684936	0.416932	3	1
GO:0033169	Biological Process	histone H3-K9 demethylation	0.0684936	0.416932	1	3
GO:0033609	Biological Process	oxalate metabolic process	0.0684936	0.416932	1	3
GO:0033611	Biological Process	oxalate catabolic process	0.0684936	0.416932	1	3
GO:0040013	Biological Process	negative regulation of locomotion	0.0684936	0.416932	1	3
GO:0043478	Biological Process	pigment accumulation in response to UV light	0.0684936	0.416932	1	3
GO:0043479	Biological Process	pigment accumulation in tissues in response to UV light	0.0684936	0.416932	1	3
GO:0043480	Biological Process	pigment accumulation in tissues	0.0684936	0.416932	1	3
GO:0043481	Biological Process	anthocyanin accumulation in tissues in response to UV light	0.0684936	0.416932	1	3
GO:0046532	Biological Process	regulation of photoreceptor cell differentiation	0.0684936	0.416932	2	2
GO:0140101	Molecular Function	catalytic activity, acting on a tRNA	0.128273	0.417097	18	89
GO:0001883	Molecular Function	purine nucleoside binding	0.128883	0.417981	10	47
GO:0032550	Molecular Function	purine ribonucleoside binding	0.128883	0.417981	10	47
GO:0051082	Molecular Function	unfolded protein binding	0.129217	0.418514	6	76
GO:0042128	Biological Process	nitrate assimilation	0.0688341	0.418603	2	12
GO:0010191	Biological Process	mucilage metabolic process	0.0691749	0.420274	1	10
GO:0008446	Molecular Function	GDP-mannose 4,6-dehydratase activity	0.129933	0.420282	6	8
GO:1900140	Biological Process	regulation of seedling development	0.0692796	0.420508	12	8
GO:0046364	Biological Process	monosaccharide biosynthetic process	0.0695872	0.421972	15	26
GO:0005715	Cellular Component	late recombination nodule	0.0390555	0.422051	0	2
GO:0009344	Cellular Component	nitrite reductase complex [NAD(P)H]	0.0390555	0.422051	0	2
GO:0010168	Cellular Component	ER body	0.0390555	0.422051	0	2
GO:0031417	Cellular Component	NatC complex	0.0390555	0.422051	0	2
GO:0031526	Cellular Component	brush border membrane	0.0390555	0.422051	1	1
GO:0042720	Cellular Component	mitochondrial inner membrane peptidase complex	0.0390555	0.422051	1	1
GO:0097587	Cellular Component	MutLgamma complex	0.0390555	0.422051	0	2
GO:0008757	Molecular Function	S-adenosylmethionine-dependent methyltransferase activity	0.131505	0.42481	22	76
GO:0006740	Biological Process	NADPH regeneration	0.0708591	0.429275	4	19
GO:0003984	Molecular Function	acetolactate synthase activity	0.133598	0.429322	1	5
GO:0004629	Molecular Function	phospholipase C activity	0.133598	0.429322	2	4
GO:0016636	Molecular Function	oxidoreductase activity, acting on the CH-CH group of donors, iron-sulfur protein as acceptor	0.133598	0.429322	1	5
GO:0045303	Molecular Function	diaminobutyrate-2-oxoglutarate transaminase activity	0.133598	0.429322	4	2
GO:0051716	Biological Process	cellular response to stimulus	0.0715651	0.43314	334	764
GO:0000155	Molecular Function	phosphorelay sensor kinase activity	0.138252	0.435514	4	16
GO:0140299	Molecular Function	small molecule sensor activity	0.138252	0.435514	4	16
GO:0070402	Molecular Function	NADPH binding	0.138799	0.435514	7	5
GO:0004713	Molecular Function	protein tyrosine kinase activity	0.141746	0.435514	1	8
GO:0004127	Molecular Function	cytidylate kinase activity	0.141999	0.435514	4	9
GO:0042907	Molecular Function	xanthine transmembrane transporter activity	0.143881	0.435514	0	5
GO:0004659	Molecular Function	prenyltransferase activity	0.144484	0.435514	0	14
GO:0004856	Molecular Function	xylulokinase activity	0.147622	0.435514	2	8
GO:0008999	Molecular Function	ribosomal-protein-alanine N-acetyltransferase activity	0.147622	0.435514	1	9
GO:0000035	Molecular Function	acyl binding	0.14985	0.435514	0	2
GO:0001786	Molecular Function	phosphatidylserine binding	0.14985	0.435514	0	2
GO:0003863	Molecular Function	3-methyl-2-oxobutanoate dehydrogenase (2-methylpropanoyl-transferring) activity	0.14985	0.435514	0	2
GO:0004321	Molecular Function	fatty-acyl-CoA synthase activity	0.14985	0.435514	0	2
GO:0004438	Molecular Function	phosphatidylinositol-3-phosphatase activity	0.14985	0.435514	2	0
GO:0004479	Molecular Function	methionyl-tRNA formyltransferase activity	0.14985	0.435514	0	2
GO:0004566	Molecular Function	beta-glucuronidase activity	0.14985	0.435514	0	2
GO:0004622	Molecular Function	lysophospholipase activity	0.14985	0.435514	1	1
GO:0004808	Molecular Function	tRNA (5-methylaminomethyl-2-thiouridylate)-methyltransferase activity	0.14985	0.435514	0	2
GO:0004810	Molecular Function	tRNA adenylyltransferase activity	0.14985	0.435514	0	2
GO:0005173	Molecular Function	stem cell factor receptor binding	0.14985	0.435514	2	0
GO:0005459	Molecular Function	UDP-galactose transmembrane transporter activity	0.14985	0.435514	0	2
GO:0008412	Molecular Function	4-hydroxybenzoate octaprenyltransferase activity	0.14985	0.435514	0	2
GO:0008495	Molecular Function	protoheme IX farnesyltransferase activity	0.14985	0.435514	0	2
GO:0008942	Molecular Function	nitrite reductase [NAD(P)H] activity	0.14985	0.435514	0	2
GO:0010178	Molecular Function	IAA-amino acid conjugate hydrolase activity	0.14985	0.435514	2	0
GO:0010279	Molecular Function	indole-3-acetic acid amido synthetase activity	0.14985	0.435514	1	1
GO:0010296	Molecular Function	prenylcysteine methylesterase activity	0.14985	0.435514	2	0
GO:0015131	Molecular Function	oxaloacetate transmembrane transporter activity	0.14985	0.435514	0	2
GO:0015141	Molecular Function	succinate transmembrane transporter activity	0.14985	0.435514	0	2
GO:0015189	Molecular Function	L-lysine transmembrane transporter activity	0.14985	0.435514	1	1
GO:0015271	Molecular Function	outward rectifier potassium channel activity	0.14985	0.435514	0	2
GO:0016673	Molecular Function	oxidoreductase activity, acting on a sulfur group of donors, iron-sulfur protein as acceptor	0.14985	0.435514	0	2
GO:0032138	Molecular Function	single base insertion or deletion binding	0.14985	0.435514	0	2
GO:0032404	Molecular Function	mismatch repair complex binding	0.14985	0.435514	0	2
GO:0032407	Molecular Function	MutSalpha complex binding	0.14985	0.435514	0	2
GO:0034046	Molecular Function	poly(G) binding	0.14985	0.435514	0	2
GO:0042577	Molecular Function	lipid phosphatase activity	0.14985	0.435514	1	1
GO:0043758	Molecular Function	acetate-CoA ligase (ADP-forming) activity	0.14985	0.435514	1	1
GO:0043813	Molecular Function	phosphatidylinositol-3,5-bisphosphate 5-phosphatase activity	0.14985	0.435514	2	0
GO:0043874	Molecular Function	acireductone synthase activity	0.14985	0.435514	0	2
GO:0046421	Molecular Function	methylisocitrate lyase activity	0.14985	0.435514	0	2
GO:0046570	Molecular Function	methylthioribulose 1-phosphate dehydratase activity	0.14985	0.435514	0	2
GO:0047150	Molecular Function	betaine-homocysteine S-methyltransferase activity	0.14985	0.435514	2	0
GO:0047869	Molecular Function	dimethylpropiothetin dethiomethylase activity	0.14985	0.435514	1	1
GO:0047938	Molecular Function	glucose-6-phosphate 1-epimerase activity	0.14985	0.435514	1	1
GO:0050531	Molecular Function	mannosyl-3-phosphoglycerate phosphatase activity	0.14985	0.435514	1	1
GO:0051116	Molecular Function	cobaltochelatase activity	0.14985	0.435514	0	2
GO:0090409	Molecular Function	malonyl-CoA synthetase activity	0.14985	0.435514	0	2
GO:0102420	Molecular Function	sn-1-glycerol-3-phosphate C16:0-DCA-CoA acyl transferase activity	0.14985	0.435514	1	1
GO:0102752	Molecular Function	1,4-alpha-glucan branching enzyme activity (using a glucosylated glycogenin as primer for glycogen synthesis)	0.14985	0.435514	0	2
GO:0019200	Molecular Function	carbohydrate kinase activity	0.151738	0.435514	11	22
GO:0000310	Molecular Function	xanthine phosphoribosyltransferase activity	0.153439	0.435514	0	4
GO:0003995	Molecular Function	acyl-CoA dehydrogenase activity	0.153439	0.435514	2	2
GO:0004044	Molecular Function	amidophosphoribosyltransferase activity	0.153439	0.435514	2	2
GO:0004130	Molecular Function	cytochrome-c peroxidase activity	0.153439	0.435514	0	4
GO:0008013	Molecular Function	beta-catenin binding	0.153439	0.435514	1	3
GO:0015018	Molecular Function	galactosylgalactosylxylosylprotein 3-beta-glucuronosyltransferase activity	0.153439	0.435514	0	4
GO:0015140	Molecular Function	malate transmembrane transporter activity	0.153439	0.435514	0	4
GO:0018522	Molecular Function	benzoyl-CoA reductase activity	0.153439	0.435514	1	3
GO:0045552	Molecular Function	dihydrokaempferol 4-reductase activity	0.153439	0.435514	1	3
GO:0047769	Molecular Function	arogenate dehydratase activity	0.153439	0.435514	1	3
GO:0003999	Molecular Function	adenine phosphoribosyltransferase activity	0.155535	0.435514	1	7
GO:0016624	Molecular Function	oxidoreductase activity, acting on the aldehyde or oxo group of donors, disulfide as acceptor	0.155535	0.435514	0	8
GO:0016878	Molecular Function	acid-thiol ligase activity	0.157209	0.435514	11	17
GO:0000034	Molecular Function	adenine deaminase activity	0.159364	0.435514	0	3
GO:0003904	Molecular Function	deoxyribodipyrimidine photo-lyase activity	0.159364	0.435514	1	2
GO:0003913	Molecular Function	DNA photolyase activity	0.159364	0.435514	1	2
GO:0004353	Molecular Function	glutamate dehydrogenase [NAD(P)+] activity	0.159364	0.435514	1	2
GO:0004366	Molecular Function	glycerol-3-phosphate O-acyltransferase activity	0.159364	0.435514	1	2
GO:0004375	Molecular Function	glycine dehydrogenase (decarboxylating) activity	0.159364	0.435514	1	2
GO:0004609	Molecular Function	phosphatidylserine decarboxylase activity	0.159364	0.435514	0	3
GO:0004735	Molecular Function	pyrroline-5-carboxylate reductase activity	0.159364	0.435514	0	3
GO:0005534	Molecular Function	galactose binding	0.159364	0.435514	2	1
GO:0008696	Molecular Function	4-amino-4-deoxychorismate lyase activity	0.159364	0.435514	2	1
GO:0008763	Molecular Function	UDP-N-acetylmuramate-L-alanine ligase activity	0.159364	0.435514	0	3
GO:0016642	Molecular Function	oxidoreductase activity, acting on the CH-NH2 group of donors, disulfide as acceptor	0.159364	0.435514	1	2
GO:0019840	Molecular Function	isoprenoid binding	0.159364	0.435514	1	2
GO:0042834	Molecular Function	peptidoglycan binding	0.159364	0.435514	1	2
GO:0043295	Molecular Function	glutathione binding	0.159364	0.435514	0	3
GO:0051753	Molecular Function	mannan synthase activity	0.159364	0.435514	2	1
GO:0051880	Molecular Function	G-quadruplex DNA binding	0.159364	0.435514	0	3
GO:0102406	Molecular Function	omega-hydroxypalmitate O-sinapoyl transferase activity	0.159364	0.435514	1	2
GO:1900750	Molecular Function	oligopeptide binding	0.159364	0.435514	0	3
GO:0004611	Molecular Function	phosphoenolpyruvate carboxykinase activity	0.16018	0.435514	2	4
GO:0008780	Molecular Function	acyl-[acyl-carrier-protein]-UDP-N-acetylglucosamine O-acyltransferase activity	0.16018	0.435514	1	5
GO:0016892	Molecular Function	endoribonuclease activity, producing 3'-phosphomonoesters	0.16018	0.435514	2	4
GO:0004654	Molecular Function	polyribonucleotide nucleotidyltransferase activity	0.161227	0.435514	0	15
[truncated: 7,830 more rows]

## Sheet: Table S3
Table S3. KEGG enrichment of DEGs between green and yellow leaf regions in tea plants from Xizang.
ID	Class	Descrption	Pvalue	Qvalue	Up	Down
ko01110	Metabolism	Biosynthesis of secondary metabolites	4.14117e-23	5.54917e-21	218	413
ko01100	Metabolism	Metabolic pathways	1.85753e-19	1.24455e-17	344	659
ko00196	Metabolism	Photosynthesis - antenna proteins	9.28518e-13	4.14738e-11	0	22
ko00195	Metabolism	Photosynthesis	2.70745e-07	9.06994e-06	4	38
ko00999	Metabolism	Biosynthesis of various plant secondary metabolites	1.65844e-05	0.000444461	14	24
ko00130	Metabolism	Ubiquinone and other terpenoid-quinone biosynthesis	2.42179e-05	0.000540866	9	18
ko00966	Metabolism	Glucosinolate biosynthesis	2.98011e-05	0.000570479	6	4
ko00940	Metabolism	Phenylpropanoid biosynthesis	7.90492e-05	0.00132407	40	34
ko00052	Metabolism	Galactose metabolism	0.000132934	0.00197925	24	8
ko00053	Metabolism	Ascorbate and aldarate metabolism	0.000427842	0.00573308	15	18
ko00073	Metabolism	Cutin, suberine and wax biosynthesis	0.000574583	0.00656154	14	5
ko04075	Environmental Information Processing	Plant hormone signal transduction	0.00061662	0.00656154	42	65
ko00531	Metabolism	Glycosaminoglycan degradation	0.000636567	0.00656154	0	11
ko00500	Metabolism	Starch and sucrose metabolism	0.000698309	0.00668381	33	45
ko00460	Metabolism	Cyanoamino acid metabolism	0.000884622	0.00789573	7	21
ko00630	Metabolism	Glyoxylate and dicarboxylate metabolism	0.000993239	0.00789573	6	37
ko00905	Metabolism	Brassinosteroid biosynthesis	0.00103427	0.00789573	2	7
ko00220	Metabolism	Arginine biosynthesis	0.00106062	0.00789573	3	19
ko00511	Metabolism	Other glycan degradation	0.00149024	0.0102483	1	14
ko00910	Metabolism	Nitrogen metabolism	0.00152959	0.0102483	6	14
ko00860	Metabolism	Porphyrin metabolism	0.00188471	0.0120262	3	21
ko04016	Environmental Information Processing	MAPK signaling pathway - plant	0.00320543	0.0191632	43	31
ko00260	Metabolism	Glycine, serine and threonine metabolism	0.0032892	0.0191632	12	26
ko00770	Metabolism	Pantothenate and CoA biosynthesis	0.00504373	0.026894	7	13
ko00903	Metabolism	Limonene and pinene degradation	0.00519632	0.026894	2	6
ko00908	Metabolism	Zeatin biosynthesis	0.00521824	0.026894	10	13
ko00591	Metabolism	Linoleic acid metabolism	0.00904494	0.0438293	2	8
ko00250	Metabolism	Alanine, aspartate and glutamate metabolism	0.00915835	0.0438293	14	15
ko00480	Metabolism	Glutathione metabolism	0.0122238	0.0564822	24	29
ko00592	Metabolism	alpha-Linolenic acid metabolism	0.0131524	0.0587475	10	17
ko00906	Metabolism	Carotenoid biosynthesis	0.0136529	0.0590156	5	11
ko00410	Metabolism	beta-Alanine metabolism	0.0151851	0.0635877	9	18
ko00360	Metabolism	Phenylalanine metabolism	0.0196023	0.0778661	15	9
ko00350	Metabolism	Tyrosine metabolism	0.0199986	0.0778661	15	12
ko00520	Metabolism	Amino sugar and nucleotide sugar metabolism	0.0203382	0.0778661	26	31
ko03450	Genetic Information Processing	Non-homologous end-joining	0.0242054	0.0878174	0	6
ko00943	Metabolism	Isoflavonoid biosynthesis	0.0247658	0.0878174	4	4
ko00730	Metabolism	Thiamine metabolism	0.0249034	0.0878174	2	13
ko00071	Metabolism	Fatty acid degradation	0.0259359	0.0891131	8	19
ko00604	Metabolism	Glycosphingolipid biosynthesis - ganglio series	0.0284166	0.0951957	0	4
ko00330	Metabolism	Arginine and proline metabolism	0.0417858	0.136568	11	16
ko00524	Metabolism	Neomycin, kanamycin and gentamicin biosynthesis	0.0512309	0.163451	3	0
ko00010	Metabolism	Glycolysis / Gluconeogenesis	0.0618516	0.192747	12	41
ko00941	Metabolism	Flavonoid biosynthesis	0.0666704	0.202566	7	21
ko00280	Metabolism	Valine, leucine and isoleucine degradation	0.068026	0.202566	7	24
ko00740	Metabolism	Riboflavin metabolism	0.0706942	0.205935	2	7
ko00400	Metabolism	Phenylalanine, tyrosine and tryptophan biosynthesis	0.10329	0.294485	12	10
ko00051	Metabolism	Fructose and mannose metabolism	0.110677	0.302669	5	19
ko00900	Metabolism	Terpenoid backbone biosynthesis	0.110677	0.302669	4	20
ko01210	Metabolism	2-Oxocarboxylic acid metabolism	0.11714	0.311269	10	16
ko00960	Metabolism	Tropane, piperidine and pyridine alkaloid biosynthesis	0.118468	0.311269	10	8
ko00942	Metabolism	Anthocyanin biosynthesis	0.132914	0.34251	0	3
ko00603	Metabolism	Glycosphingolipid biosynthesis - globo and isoglobo series	0.138242	0.349517	0	6
ko00950	Metabolism	Isoquinoline alkaloid biosynthesis	0.148435	0.36797	12	4
ko00062	Metabolism	Fatty acid elongation	0.153778	0.36797	3	9
ko00902	Metabolism	Monoterpenoid biosynthesis	0.153778	0.36797	7	5
ko00270	Metabolism	Cysteine and methionine metabolism	0.166049	0.390362	32	22
ko00944	Metabolism	Flavone and flavonol biosynthesis	0.175503	0.405471	0	5
ko04146	Cellular Processes	Peroxisome	0.188004	0.426992	10	25
ko00310	Metabolism	Lysine degradation	0.201591	0.45022	6	11
ko00670	Metabolism	One carbon pool by folate	0.212206	0.466158	0	9
ko01200	Metabolism	Carbon metabolism	0.218225	0.471648	24	95
ko04712	Organismal Systems	Circadian rhythm - plant	0.233416	0.496472	8	8
ko00430	Metabolism	Taurine and hypotaurine metabolism	0.238375	0.499097	1	2
ko00710	Metabolism	Carbon fixation in photosynthetic organisms	0.248099	0.511466	6	39
ko00945	Metabolism	Stilbenoid, diarylheptanoid and gingerol biosynthesis	0.252491	0.512633	3	13
ko03410	Genetic Information Processing	Base excision repair	0.308042	0.616085	0	13
ko02010	Environmental Information Processing	ABC transporters	0.315611	0.616768	3	17
ko00340	Metabolism	Histidine metabolism	0.31759	0.616768	2	6
ko00030	Metabolism	Pentose phosphate pathway	0.334211	0.638565	4	16
ko00230	Metabolism	Purine metabolism	0.338344	0.638565	7	29
ko00909	Metabolism	Sesquiterpenoid and triterpenoid biosynthesis	0.355368	0.652551	3	10
ko00100	Metabolism	Steroid biosynthesis	0.355494	0.652551	5	9
ko00561	Metabolism	Glycerolipid metabolism	0.383022	0.685454	7	18
ko03008	Genetic Information Processing	Ribosome biogenesis in eukaryotes	0.38365	0.685454	1	33
ko00660	Metabolism	C5-Branched dibasic acid metabolism	0.409818	0.711689	1	2
ko00650	Metabolism	Butanoate metabolism	0.412111	0.711689	3	5
ko00590	Metabolism	Arachidonic acid metabolism	0.414267	0.711689	3	3
ko01230	Metabolism	Biosynthesis of amino acids	0.456793	0.774814	26	58
ko00470	Metabolism	D-Amino acid metabolism	0.465091	0.779028	0	3
ko00790	Metabolism	Folate biosynthesis	0.475145	0.786042	2	6
ko04626	Organismal Systems	Plant-pathogen interaction	0.48486	0.792332	52	50
ko00380	Metabolism	Tryptophan metabolism	0.563025	0.90898	10	20
ko00970	Genetic Information Processing	Aminoacyl-tRNA biosynthesis	0.61004	0.973159	0	24
ko00750	Metabolism	Vitamin B6 metabolism	0.696872	1	2	1
ko00450	Metabolism	Selenocompound metabolism	0.704691	1	2	3
ko00290	Metabolism	Valine, leucine and isoleucine biosynthesis	0.760038	1	3	3
ko01040	Metabolism	Biosynthesis of unsaturated fatty acids	0.760038	1	2	4
ko00904	Metabolism	Diterpenoid biosynthesis	0.786818	1	5	4
ko03440	Genetic Information Processing	Homologous recombination	0.787481	1	2	12
ko03430	Genetic Information Processing	Mismatch repair	0.7923	1	0	11
ko00254	Metabolism	Aflatoxin biosynthesis	0.816745	1	0	1
ko00620	Metabolism	Pyruvate metabolism	0.818533	1	8	39
ko00901	Metabolism	Indole alkaloid biosynthesis	0.851786	1	1	0
ko00040	Metabolism	Pentose and glucuronate interconversions	0.856171	1	20	9
ko04136	Cellular Processes	Autophagy - other	0.862719	1	8	1
ko00760	Metabolism	Nicotinate and nicotinamide metabolism	0.864363	1	3	5
ko00564	Metabolism	Glycerophospholipid metabolism	0.869452	1	9	19
ko00440	Metabolism	Phosphonate and phosphinate metabolism	0.88013	1	0	1
ko00920	Metabolism	Sulfur metabolism	0.884564	1	2	8
ko00300	Metabolism	Lysine biosynthesis	0.885548	1	1	3
ko00640	Metabolism	Propanoate metabolism	0.891783	1	3	12
ko03018	Genetic Information Processing	RNA degradation	0.892208	1	2	27
ko00562	Metabolism	Inositol phosphate metabolism	0.90251	1	11	10
ko00965	Metabolism	Betalain biosynthesis	0.903056	1	1	0
ko00780	Metabolism	Biotin metabolism	0.903328	1	3	2
ko03060	Genetic Information Processing	Protein export	0.909698	1	4	8
ko03010	Genetic Information Processing	Ribosome	0.915738	1	2	73
ko00600	Metabolism	Sphingolipid metabolism	0.941712	1	1	4
ko00565	Metabolism	Ether lipid metabolism	0.950843	1	2	5
ko00061	Metabolism	Fatty acid biosynthesis	0.95929	1	5	12
ko04122	Genetic Information Processing	Sulfur relay system	0.966472	1	0	1
ko03030	Genetic Information Processing	DNA replication	0.968737	1	2	8
ko00261	Metabolism	Monobactam biosynthesis	0.976059	1	1	1
ko01212	Metabolism	Fatty acid metabolism	0.980267	1	7	17
ko00513	Metabolism	Various types of N-glycan biosynthesis	0.983706	1	0	8
ko00510	Metabolism	N-Glycan biosynthesis	0.98562	1	4	5
ko00240	Metabolism	Pyrimidine metabolism	0.992881	1	5	15
ko04120	Genetic Information Processing	Ubiquitin mediated proteolysis	0.995885	1	11	19
ko00563	Metabolism	Glycosylphosphatidylinositol (GPI)-anchor biosynthesis	0.997188	1	0	3
ko04130	Genetic Information Processing	SNARE interactions in vesicular transport	0.997248	1	3	4
ko04145	Cellular Processes	Phagosome	0.99739	1	5	15
ko03020	Genetic Information Processing	RNA polymerase	0.998516	1	2	12
ko00020	Metabolism	Citrate cycle (TCA cycle)	0.999117	1	2	8
ko04070	Environmental Information Processing	Phosphatidylinositol signaling system	0.999605	1	4	8
ko03420	Genetic Information Processing	Nucleotide excision repair	0.999851	1	0	6
ko03013	Genetic Information Processing	Nucleocytoplasmic transport	0.999985	1	6	30
ko03022	Genetic Information Processing	Basal transcription factors	0.999986	1	1	2
ko03050	Genetic Information Processing	Proteasome	0.999998	1	2	6
ko04144	Cellular Processes	Endocytosis	0.999998	1	8	23
ko00190	Metabolism	Oxidative phosphorylation	1	1	9	18
ko04141	Genetic Information Processing	Protein processing in endoplasmic reticulum	1	1	15	24
ko03015	Genetic Information Processing	mRNA surveillance pathway	1	1	4	15
ko03040	Genetic Information Processing	Spliceosome	1	1	1	23

## Sheet: Table S4
Table S4. Enriched GO terms of DEGs between green and yellow leaf regions in tea plants under low-temperature treatment.
ID	Class	Descrption	Pvalue	Qvalue	Up	Down
GO:0020037	Molecular Function	heme binding	1.69644e-12	1.67223e-09	54	35
GO:0046906	Molecular Function	tetrapyrrole binding	2.18593e-12	1.67223e-09	54	38
GO:0016491	Molecular Function	oxidoreductase activity	4.47051e-12	2.27996e-09	206	124
GO:0055114	Biological Process	oxidation-reduction process	1.14112e-12	4.31459e-09	210	112
GO:0016705	Molecular Function	oxidoreductase activity, acting on paired donors, with incorporation or reduction of molecular oxygen	2.56978e-10	9.8294e-08	67	32
GO:0022857	Molecular Function	transmembrane transporter activity	6.32544e-08	1.93558e-05	133	98
GO:0050368	Molecular Function	tyrosine 2,3-aminomutase activity	1.48272e-07	3.78095e-05	6	0
GO:0005506	Molecular Function	iron ion binding	3.24138e-07	7.08472e-05	43	26
GO:0004397	Molecular Function	histidine ammonia-lyase activity	9.73301e-07	0.000186144	6	0
GO:0015238	Molecular Function	drug transmembrane transporter activity	1.4639e-06	0.000223977	40	12
GO:0090484	Molecular Function	drug transporter activity	1.4639e-06	0.000223977	40	12
GO:0016034	Molecular Function	maleylacetoacetate isomerase activity	1.85845e-06	0.000250911	18	2
GO:0015291	Molecular Function	secondary active transmembrane transporter activity	1.96793e-06	0.000250911	37	29
GO:0016853	Molecular Function	isomerase activity	2.74472e-06	0.000306312	75	31
GO:0015267	Molecular Function	channel activity	3.00306e-06	0.000306312	40	15
GO:0022803	Molecular Function	passive transmembrane transporter activity	3.00306e-06	0.000306312	40	15
GO:0042910	Molecular Function	xenobiotic transporter activity	4.912e-06	0.00046971	28	7
GO:0022804	Molecular Function	active transmembrane transporter activity	5.22575e-06	0.000470318	72	55
GO:0015893	Biological Process	drug transport	2.74225e-07	0.000518422	42	14
GO:0001071	Molecular Function	nucleic acid binding transcription factor activity	6.22103e-06	0.000524031	49	97
GO:0003824	Molecular Function	catalytic activity	6.50757e-06	0.000524031	673	566
GO:0016869	Molecular Function	intramolecular transferase activity, transferring amino groups	7.43897e-06	0.000569081	9	0
GO:0005215	Molecular Function	transporter activity	1.30745e-05	0.000952572	139	105
GO:0016841	Molecular Function	ammonia-lyase activity	1.42803e-05	0.000993127	10	4
GO:0015103	Molecular Function	inorganic anion transmembrane transporter activity	2.79704e-05	0.00180014	46	38
GO:0016840	Molecular Function	carbon-nitrogen lyase activity	2.82375e-05	0.00180014	13	5
GO:0003700	Molecular Function	transcription factor activity, sequence-specific DNA binding	3.1441e-05	0.00192419	47	92
GO:0008509	Molecular Function	anion transmembrane transporter activity	3.93252e-05	0.00231413	54	44
GO:0004553	Molecular Function	hydrolase activity, hydrolyzing O-glycosyl compounds	4.16948e-05	0.00236271	31	38
GO:0006855	Biological Process	drug transmembrane transport	2.03905e-06	0.00256988	34	12
GO:0071554	Biological Process	cell wall organization or biogenesis	3.20713e-06	0.00274223	51	43
GO:0005975	Biological Process	carbohydrate metabolic process	3.62632e-06	0.00274223	134	109
GO:0015297	Molecular Function	antiporter activity	5.02998e-05	0.00274852	20	20
GO:1904680	Molecular Function	peptide transmembrane transporter activity	5.97879e-05	0.00315433	26	11
GO:0016829	Molecular Function	lyase activity	6.44736e-05	0.00318826	85	46
GO:0022838	Molecular Function	substrate-specific channel activity	6.45988e-05	0.00318826	33	13
GO:0042493	Biological Process	response to drug	6.54487e-06	0.00372119	51	35
GO:0019748	Biological Process	secondary metabolic process	6.88927e-06	0.00372119	34	20
GO:0009698	Biological Process	phenylpropanoid metabolic process	8.18701e-06	0.00379281	17	5
GO:0009273	Biological Process	peptidoglycan-based cell wall biogenesis	9.02811e-06	0.00379281	22	13
GO:0048046	Cellular Component	apoplast	1.3759e-05	0.0038252	11	23
GO:0016020	Cellular Component	membrane	1.39286e-05	0.0038252	284	287
GO:0016021	Cellular Component	integral component of membrane	2.88163e-05	0.0038252	161	172
GO:0071944	Cellular Component	cell periphery	3.0496e-05	0.0038252	134	148
GO:0031224	Cellular Component	intrinsic component of membrane	3.28062e-05	0.0038252	174	181
GO:0005618	Cellular Component	cell wall	5.32689e-05	0.00517596	25	25
GO:0015197	Molecular Function	peptide transporter activity	0.000115335	0.00551445	27	11
GO:0009063	Biological Process	cellular amino acid catabolic process	1.55511e-05	0.00587988	47	15
GO:0005576	Cellular Component	extracellular region	8.09453e-05	0.00674159	51	50
GO:1901606	Biological Process	alpha-amino acid catabolic process	2.23528e-05	0.00763917	44	15
GO:0055085	Biological Process	transmembrane transport	2.57547e-05	0.00763917	110	87
GO:0009072	Biological Process	aromatic amino acid family metabolic process	2.62653e-05	0.00763917	30	11
GO:0015295	Molecular Function	solute:proton symporter activity	0.000173122	0.00802657	15	11
GO:0004497	Molecular Function	monooxygenase activity	0.000187429	0.00821306	34	12
GO:0015075	Molecular Function	ion transmembrane transporter activity	0.000187881	0.00821306	86	74
GO:0006811	Biological Process	ion transport	3.09215e-05	0.00835101	112	91
GO:0016866	Molecular Function	intramolecular transferase activity	0.000217517	0.00899669	25	5
GO:0003854	Molecular Function	3-beta-hydroxy-delta5-steroid dehydrogenase activity	0.000217567	0.00899669	17	7
GO:0016798	Molecular Function	hydrolase activity, acting on glycosyl bonds	0.000226715	0.0090032	33	41
GO:0008967	Molecular Function	phosphoglycolate phosphatase activity	0.000229493	0.0090032	10	10
GO:0006559	Biological Process	L-phenylalanine catabolic process	3.82141e-05	0.00903048	24	2
GO:1902222	Biological Process	erythrose 4-phosphate/phosphoenolpyruvate family amino acid catabolic process	3.82141e-05	0.00903048	24	2
GO:0009074	Biological Process	aromatic amino acid family catabolic process	4.08572e-05	0.00908711	24	4
GO:0015979	Biological Process	photosynthesis	4.37486e-05	0.00918964	22	25
GO:0033764	Molecular Function	steroid dehydrogenase activity, acting on the CH-OH group of donors, NAD or NADP as acceptor	0.000241124	0.00922301	17	7
GO:0015114	Molecular Function	phosphate ion transmembrane transporter activity	0.000257067	0.00959298	40	35
GO:0005887	Cellular Component	integral component of plasma membrane	0.000137699	0.0100348	44	31
GO:0042887	Molecular Function	amide transmembrane transporter activity	0.000277665	0.0101149	26	12
GO:0016614	Molecular Function	oxidoreductase activity, acting on CH-OH group of donors	0.000304015	0.0108173	57	28
GO:0006558	Biological Process	L-phenylalanine metabolic process	6.91222e-05	0.012807	25	2
GO:1902221	Biological Process	erythrose 4-phosphate/phosphoenolpyruvate family amino acid metabolic process	6.91222e-05	0.012807	25	2
GO:0015698	Biological Process	inorganic anion transport	7.11314e-05	0.012807	37	17
GO:0008559	Molecular Function	xenobiotic-transporting ATPase activity	0.000417544	0.0141965	6	0
GO:0008812	Molecular Function	choline dehydrogenase activity	0.000417544	0.0141965	5	1
GO:0016229	Molecular Function	steroid dehydrogenase activity	0.000435724	0.0144926	17	7
GO:0055052	Cellular Component	ATP-binding cassette (ABC) transporter complex, substrate-binding subunit-containing	0.000245761	0.0153262	24	6
GO:0031226	Cellular Component	intrinsic component of plasma membrane	0.000262886	0.0153262	49	34
GO:0016627	Molecular Function	oxidoreductase activity, acting on the CH-CH group of donors	0.000521027	0.0160182	31	15
GO:0015333	Molecular Function	peptide:proton symporter activity	0.000522663	0.0160182	7	6
GO:0022897	Molecular Function	proton-dependent peptide secondary active transmembrane transporter activity	0.000522663	0.0160182	7	6
GO:0016835	Molecular Function	carbon-oxygen lyase activity	0.00052347	0.0160182	39	30
GO:0022891	Molecular Function	substrate-specific transmembrane transporter activity	0.000537105	0.0161131	94	80
GO:0016824	Molecular Function	hydrolase activity, acting on acid halide bonds	0.000558801	0.0161314	6	3
GO:0019120	Molecular Function	hydrolase activity, acting on acid halide bonds, in C-halide compounds	0.000558801	0.0161314	6	3
GO:0015146	Molecular Function	pentose transmembrane transporter activity	0.000631916	0.0175787	20	4
GO:0015148	Molecular Function	D-xylose transmembrane transporter activity	0.000631916	0.0175787	20	4
GO:0005216	Molecular Function	ion channel activity	0.000668938	0.0180191	29	11
GO:0016668	Molecular Function	oxidoreductase activity, acting on a sulfur group of donors, NAD(P) as acceptor	0.000677182	0.0180191	15	7
GO:0004568	Molecular Function	chitinase activity	0.000704083	0.0180191	6	3
GO:0008767	Molecular Function	UDP-galactopyranose mutase activity	0.000704083	0.0180191	7	2
GO:0048037	Molecular Function	cofactor binding	0.000706632	0.0180191	85	47
GO:0008194	Molecular Function	UDP-glycosyltransferase activity	0.000745487	0.0186983	43	25
GO:0004148	Molecular Function	dihydrolipoyl dehydrogenase activity	0.000777095	0.0191767	10	5
GO:0016762	Molecular Function	xyloglucan:xyloglucosyl transferase activity	0.000850895	0.0206646	3	7
GO:0010200	Biological Process	response to chitin	0.000133582	0.0229579	0	16
GO:0006572	Biological Process	tyrosine catabolic process	0.000140558	0.0231065	21	3
GO:0015665	Molecular Function	alcohol transmembrane transporter activity	0.00104348	0.0247216	22	5
GO:0016628	Molecular Function	oxidoreductase activity, acting on the CH-CH group of donors, NAD or NADP as acceptor	0.00105026	0.0247216	18	10
GO:0047570	Molecular Function	3-oxoadipate enol-lactonase activity	0.00108356	0.025119	11	7
GO:0016773	Molecular Function	phosphotransferase activity, alcohol group as acceptor	0.00118518	0.0270645	92	135
GO:0005260	Molecular Function	channel-conductance-controlling ATPase activity	0.00123397	0.0277643	18	3
GO:0042546	Biological Process	cell wall biogenesis	0.000178472	0.0281167	27	21
GO:0015145	Molecular Function	monosaccharide transmembrane transporter activity	0.00131196	0.0290913	22	5
GO:0004764	Molecular Function	shikimate 3-dehydrogenase (NADP+) activity	0.00135181	0.0291306	4	4
GO:0018784	Molecular Function	(S)-2-haloacid dehalogenase activity	0.00135181	0.0291306	6	2
GO:0016859	Molecular Function	cis-trans isomerase activity	0.00141118	0.0299875	22	6
GO:0003935	Molecular Function	GTP cyclohydrolase II activity	0.00145959	0.030178	0	3
GO:0015369	Molecular Function	calcium:proton antiporter activity	0.00145959	0.030178	0	3
GO:0015294	Molecular Function	solute:cation symporter activity	0.00152049	0.0310179	15	11
GO:0016838	Molecular Function	carbon-oxygen lyase activity, acting on phosphates	0.00157852	0.0314515	5	9
GO:0015112	Molecular Function	nitrate transmembrane transporter activity	0.00158285	0.0314515	17	6
GO:1901618	Molecular Function	organic hydroxy compound transmembrane transporter activity	0.00163814	0.0321328	22	5
GO:0071949	Molecular Function	FAD binding	0.00166717	0.0322882	12	4
GO:0018659	Molecular Function	4-hydroxybenzoate 3-monooxygenase activity	0.0016887	0.0322964	7	1
GO:0006082	Biological Process	organic acid metabolic process	0.000217856	0.0329485	178	107
GO:0008146	Molecular Function	sulfotransferase activity	0.00176095	0.0332623	5	5
GO:0046873	Molecular Function	metal ion transmembrane transporter activity	0.00188272	0.0351288	47	34
GO:0016616	Molecular Function	oxidoreductase activity, acting on the CH-OH group of donors, NAD or NADP as acceptor	0.00200861	0.0370262	45	27
GO:0044281	Biological Process	small molecule metabolic process	0.000266535	0.0387603	249	168
GO:0005886	Cellular Component	plasma membrane	0.000784287	0.0415672	110	119
GO:0030001	Biological Process	metal ion transport	0.000303958	0.0425653	62	46
GO:0004015	Molecular Function	adenosylmethionine-8-amino-7-oxononanoate transaminase activity	0.00233875	0.0425986	5	0
GO:0044036	Biological Process	cell wall macromolecule metabolic process	0.000326247	0.044055	25	17
GO:0044711	Biological Process	single-organism biosynthetic process	0.000347751	0.0453395	213	160
GO:0044425	Cellular Component	membrane part	0.00095438	0.046367	190	214
GO:0005342	Molecular Function	organic acid transmembrane transporter activity	0.00272751	0.0485243	30	16
GO:0046943	Molecular Function	carboxylic acid transmembrane transporter activity	0.00272751	0.0485243	30	16
GO:0018835	Molecular Function	carbon phosphorus lyase activity	0.00276142	0.0485629	20	4
GO:0016052	Biological Process	carbohydrate catabolic process	0.000396194	0.0499336	46	29
GO:0006022	Biological Process	aminoglycan metabolic process	0.000438546	0.0534885	17	10
GO:0009813	Biological Process	flavonoid biosynthetic process	0.000452783	0.0534991	15	3
GO:0043436	Biological Process	oxoacid metabolic process	0.000470253	0.0538796	175	105
GO:0016998	Biological Process	cell wall macromolecule catabolic process	0.000485732	0.0540162	6	3
GO:0005254	Molecular Function	chloride channel activity	0.00317507	0.0552029	18	3
GO:0008324	Molecular Function	cation transmembrane transporter activity	0.00328142	0.0558216	67	59
GO:0016758	Molecular Function	transferase activity, transferring hexosyl groups	0.00330041	0.0558216	41	28
GO:0016682	Molecular Function	oxidoreductase activity, acting on diphenols and related substances as donors, oxygen as acceptor	0.00332011	0.0558216	6	3
GO:0015108	Molecular Function	chloride transmembrane transporter activity	0.00343733	0.0567693	18	3
GO:0001786	Molecular Function	phosphatidylserine binding	0.00345068	0.0567693	0	3
GO:0006570	Biological Process	tyrosine metabolic process	0.000529263	0.0571755	21	3
GO:0015293	Molecular Function	symporter activity	0.00363784	0.058553	16	12
GO:0015614	Molecular Function	D-xylose-importing ATPase activity	0.00371744	0.058553	17	4
GO:0008514	Molecular Function	organic anion transmembrane transporter activity	0.00380434	0.058553	32	17
GO:0003978	Molecular Function	UDP-glucose 4-epimerase activity	0.00391878	0.058553	11	8
GO:0015220	Molecular Function	choline transmembrane transporter activity	0.00401633	0.058553	17	4
GO:0015407	Molecular Function	monosaccharide-transporting ATPase activity	0.00401633	0.058553	17	4
GO:0015608	Molecular Function	carbohydrate-importing ATPase activity	0.00401633	0.058553	17	4
GO:0005253	Molecular Function	anion channel activity	0.00401835	0.058553	18	4
GO:0015099	Molecular Function	nickel cation transmembrane transporter activity	0.00401835	0.058553	18	4
GO:0015413	Molecular Function	nickel-transporting ATPase activity	0.00401835	0.058553	18	4
GO:0022885	Molecular Function	bacteriocin transmembrane transporter activity	0.00401835	0.058553	17	5
GO:0043214	Molecular Function	bacteriocin-transporting ATPase activity	0.00401835	0.058553	17	5
GO:0008028	Molecular Function	monocarboxylic acid transmembrane transporter activity	0.00410463	0.0592461	24	9
GO:0005319	Molecular Function	lipid transporter activity	0.00424639	0.0607194	22	7
GO:0051119	Molecular Function	sugar transmembrane transporter activity	0.00433645	0.061433	25	8
GO:0006749	Biological Process	glutathione metabolic process	0.000609417	0.0618367	18	3
GO:0009611	Biological Process	response to wounding	0.000617791	0.0618367	12	18
GO:0042965	Biological Process	glutaredoxin biosynthetic process	0.000633352	0.0618367	10	0
GO:0006790	Biological Process	sulfur compound metabolic process	0.000644037	0.0618367	83	49
GO:0006820	Biological Process	anion transport	0.000654184	0.0618367	54	33
GO:0032787	Biological Process	monocarboxylic acid metabolic process	0.000676241	0.0623014	98	54
GO:0055083	Biological Process	monovalent inorganic anion homeostasis	0.000692055	0.0623014	2	3
GO:0030312	Cellular Component	external encapsulating structure	0.00139449	0.0625374	32	27
GO:0016641	Molecular Function	oxidoreductase activity, acting on the CH-NH2 group of donors, oxygen as acceptor	0.00445595	0.0625468	8	2
GO:0015750	Biological Process	pentose transport	0.000764692	0.0657114	20	4
GO:0015753	Biological Process	D-xylose transport	0.000764692	0.0657114	20	4
GO:0055062	Biological Process	phosphate ion homeostasis	0.000865773	0.0667225	1	3
GO:0072506	Biological Process	trivalent inorganic anion homeostasis	0.000865773	0.0667225	1	3
GO:0051068	Biological Process	dihydrolipoamide metabolic process	0.000893938	0.0667225	10	5
GO:0006096	Biological Process	glycolytic process	0.000906839	0.0667225	25	6
GO:0006757	Biological Process	ATP generation from ADP	0.000906839	0.0667225	25	6
GO:0006548	Biological Process	histidine catabolic process	0.000917553	0.0667225	8	0
GO:0052805	Biological Process	imidazole-containing compound catabolic process	0.000917553	0.0667225	8	0
GO:0005976	Biological Process	polysaccharide metabolic process	0.000917632	0.0667225	44	50
GO:0015318	Molecular Function	inorganic solute uptake transmembrane transporter activity	0.00486015	0.0669682	23	29
GO:0004672	Molecular Function	protein kinase activity	0.00487905	0.0669682	69	119
GO:0016791	Molecular Function	phosphatase activity	0.00490225	0.0669682	37	24
GO:0015462	Molecular Function	protein-transmembrane transporting ATPase activity	0.00499934	0.0671013	17	5
GO:0016757	Molecular Function	transferase activity, transferring glycosyl groups	0.00499971	0.0671013	74	44
GO:0015563	Molecular Function	uptake transmembrane transporter activity	0.00505697	0.0672797	23	29
GO:0016701	Molecular Function	oxidoreductase activity, acting on single donors with incorporation of molecular oxygen	0.00511178	0.0674226	20	7
GO:0015604	Molecular Function	organic phosphonate transmembrane transporter activity	0.00528949	0.0676219	18	5
GO:0003866	Molecular Function	3-phosphoshikimate 1-carboxyvinyltransferase activity	0.00530368	0.0676219	1	1
GO:0008760	Molecular Function	UDP-N-acetylglucosamine 1-carboxyvinyltransferase activity	0.00530368	0.0676219	1	1
GO:0033840	Molecular Function	NDP-glucose-starch glucosyltransferase activity	0.00530368	0.0676219	2	0
GO:0043211	Molecular Function	carbohydrate-transporting ATPase activity	0.00541902	0.0676485	17	4
GO:0015414	Molecular Function	nitrate transmembrane-transporting ATPase activity	0.00543841	0.0676485	15	5
GO:0070205	Molecular Function	2-succinyl-6-hydroxy-2,4-cyclohexadiene-1-carboxylate synthase activity	0.00543841	0.0676485	11	9
GO:0016667	Molecular Function	oxidoreductase activity, acting on a sulfur group of donors	0.00551119	0.0680009	32	11
GO:0015144	Molecular Function	carbohydrate transmembrane transporter activity	0.00572005	0.0694577	27	8
GO:1901476	Molecular Function	carbohydrate transporter activity	0.00572005	0.0694577	27	8
GO:0046031	Biological Process	ADP metabolic process	0.00097435	0.0695097	25	6
GO:0009135	Biological Process	purine nucleoside diphosphate metabolic process	0.00104621	0.0706376	25	6
GO:0009179	Biological Process	purine ribonucleoside diphosphate metabolic process	0.00104621	0.0706376	25	6
GO:0009185	Biological Process	ribonucleoside diphosphate metabolic process	0.00104621	0.0706376	25	6
GO:0030247	Molecular Function	polysaccharide binding	0.00596302	0.0709344	7	19
GO:0033224	Molecular Function	2-aminoethylphosphonate transmembrane transporter activity	0.00617083	0.0709344	18	4
GO:0033225	Molecular Function	2-aminoethylphosphonate transporting ATPase activity	0.00617083	0.0709344	18	4
GO:0015234	Molecular Function	thiamine transmembrane transporter activity	0.00625891	0.0709344	17	4
GO:0015619	Molecular Function	thiamine pyrophosphate-transporting ATPase activity	0.00625891	0.0709344	17	4
GO:0045118	Molecular Function	azole transporter activity	0.00625891	0.0709344	17	4
GO:0048502	Molecular Function	thiamine-transporting ATPase activity	0.00625891	0.0709344	17	4
GO:0090422	Molecular Function	thiamine pyrophosphate transporter activity	0.00625891	0.0709344	17	4
GO:1901474	Molecular Function	azole transmembrane transporter activity	0.00625891	0.0709344	17	4
GO:0046034	Biological Process	ATP metabolic process	0.00107207	0.0711141	31	15
GO:0044550	Biological Process	secondary metabolite biosynthetic process	0.00110757	0.0722024	14	14
GO:0004097	Molecular Function	catechol oxidase activity	0.00652779	0.0734376	3	0
GO:0045550	Molecular Function	geranylgeranyl reductase activity	0.0067365	0.0749536	14	3
GO:0046915	Molecular Function	transition metal ion transmembrane transporter activity	0.00676052	0.0749536	30	19
GO:0042578	Molecular Function	phosphoric ester hydrolase activity	0.00691917	0.0753397	41	29
GO:0008712	Molecular Function	ADP-glyceromanno-heptose 6-epimerase activity	0.00693706	0.0753397	7	5
GO:0016651	Molecular Function	oxidoreductase activity, acting on NAD(P)H	0.00694307	0.0753397	30	15
GO:0006165	Biological Process	nucleoside diphosphate phosphorylation	0.0012039	0.0758919	25	6
GO:0019752	Biological Process	carboxylic acid metabolic process	0.00120431	0.0758919	170	100
GO:0003993	Molecular Function	acid phosphatase activity	0.00711879	0.0765283	8	1
GO:0015439	Molecular Function	heme-transporting ATPase activity	0.00720267	0.0765283	17	4
GO:0042954	Molecular Function	lipoprotein transporter activity	0.00720267	0.0765283	17	4
GO:0015221	Molecular Function	lipopolysaccharide transmembrane transporter activity	0.00730185	0.0770471	15	5
GO:0072330	Biological Process	monocarboxylic acid biosynthetic process	0.00124896	0.0774152	52	27
GO:0005509	Molecular Function	calcium ion binding	0.00753788	0.0789929	6	39
GO:0016054	Biological Process	organic acid catabolic process	0.00129582	0.0790241	59	20
GO:0016301	Molecular Function	kinase activity	0.0077335	0.0801699	99	141
GO:0004462	Molecular Function	lactoylglutathione lyase activity	0.00783712	0.0801699	2	3
GO:0015412	Molecular Function	molybdate transmembrane-transporting ATPase activity	0.00784086	0.0801699	16	4
GO:1901682	Molecular Function	sulfur compound transmembrane transporter activity	0.0078598	0.0801699	20	8
GO:0045454	Biological Process	cell redox homeostasis	0.00136973	0.0801995	24	8
GO:0042952	Biological Process	beta-ketoadipate pathway	0.00140514	0.0801995	11	7
GO:0030493	Biological Process	bacteriochlorophyll metabolic process	0.0014636	0.0801995	19	7
GO:0030494	Biological Process	bacteriochlorophyll biosynthetic process	0.0014636	0.0801995	19	7
GO:0015672	Biological Process	monovalent inorganic cation transport	0.00146569	0.0801995	51	43
GO:0006032	Biological Process	chitin catabolic process	0.00146863	0.0801995	6	3
GO:0042221	Biological Process	response to chemical	0.0015022	0.0801995	159	134
GO:0019586	Biological Process	galacturonate metabolic process	0.00152033	0.0801995	1	2
GO:0009132	Biological Process	nucleoside diphosphate metabolic process	0.00158222	0.0801995	25	6
GO:0046128	Biological Process	purine ribonucleoside metabolic process	0.00159983	0.0801995	44	26
GO:0030321	Biological Process	transepithelial chloride transport	0.00160012	0.0801995	18	3
GO:0010232	Biological Process	vascular transport	0.00163025	0.0801995	4	0
GO:0010233	Biological Process	phloem transport	0.00163025	0.0801995	4	0
GO:0072505	Biological Process	divalent inorganic anion homeostasis	0.00163025	0.0801995	1	3
GO:0015706	Biological Process	nitrate transport	0.00164687	0.0801995	17	7
GO:0009812	Biological Process	flavonoid metabolic process	0.00165447	0.0801995	17	3
GO:1901605	Biological Process	alpha-amino acid metabolic process	0.00169321	0.0810382	85	49
GO:0042278	Biological Process	purine nucleoside metabolic process	0.00172795	0.081667	44	26
GO:0070633	Biological Process	transepithelial transport	0.00175002	0.0816894	18	3
GO:0015416	Molecular Function	organic phosphonate transmembrane-transporting ATPase activity	0.00807497	0.0818193	18	4
GO:0006030	Biological Process	chitin metabolic process	0.00178584	0.0821317	6	3
GO:0046939	Biological Process	nucleotide phosphorylation	0.00180723	0.0821317	25	6
GO:0019285	Biological Process	glycine betaine biosynthetic process from choline	0.00188691	0.0821317	5	1
GO:0031455	Biological Process	glycine betaine metabolic process	0.00188691	0.0821317	5	1
GO:0031456	Biological Process	glycine betaine biosynthetic process	0.00188691	0.0821317	5	1
GO:0009205	Biological Process	purine ribonucleoside triphosphate metabolic process	0.00188983	0.0821317	31	15
GO:0044712	Biological Process	single-organism catabolic process	0.00195145	0.0832408	113	49
GO:0006812	Biological Process	cation transport	0.00195938	0.0832408	79	67
GO:0022890	Molecular Function	inorganic cation transmembrane transporter activity	0.00828527	0.0833978	58	50
GO:0030246	Molecular Function	carbohydrate binding	0.00848444	0.0848444	24	27
GO:0030729	Molecular Function	acetoacetate-CoA ligase activity	0.00856235	0.0850675	4	4
GO:0043225	Molecular Function	anion transmembrane-transporting ATPase activity	0.00863943	0.0852795	19	5
GO:0000041	Biological Process	transition metal ion transport	0.00203807	0.0856215	36	23
GO:0008375	Molecular Function	acetylglucosaminyltransferase activity	0.00877053	0.08591	7	7
GO:0015440	Molecular Function	peptide-transporting ATPase activity	0.00883304	0.08591	17	4
GO:0051287	Molecular Function	NAD binding	0.00887175	0.08591	31	16
GO:0015171	Molecular Function	amino acid transmembrane transporter activity	0.0089358	0.085986	22	9
GO:0001871	Molecular Function	pattern binding	0.00902566	0.0863079	7	19
GO:0033229	Molecular Function	cysteine transmembrane transporter activity	0.00917847	0.0864816	20	4
GO:0033230	Molecular Function	cysteine-transporting ATPase activity	0.00917847	0.0864816	20	4
GO:0015299	Molecular Function	solute:proton antiporter activity	0.0092134	0.0864816	6	10
GO:0016709	Molecular Function	oxidoreductase activity, acting on paired donors, with incorporation or reduction of molecular oxygen, NAD(P)H as one donor, and incorporation of one atom of oxygen	0.00933476	0.0870865	20	9
GO:0015232	Molecular Function	heme transporter activity	0.00943851	0.0874377	17	4
GO:0000099	Molecular Function	sulfur amino acid transmembrane transporter activity	0.00974455	0.0874377	20	4
GO:0015424	Molecular Function	amino acid-transporting ATPase activity	0.00974455	0.0874377	20	4
GO:0033232	Molecular Function	D-methionine-transporting ATPase activity	0.0098296	0.0874377	15	4
GO:0042943	Molecular Function	D-amino acid transmembrane transporter activity	0.0098296	0.0874377	15	4
GO:0043865	Molecular Function	methionine transmembrane transporter activity	0.0098296	0.0874377	15	4
GO:0048474	Molecular Function	D-methionine transmembrane transporter activity	0.0098296	0.0874377	15	4
GO:1901243	Molecular Function	methionine transmembrane-transporting ATPase activity	0.0098296	0.0874377	15	4
GO:0015098	Molecular Function	molybdate ion transmembrane transporter activity	0.010077	0.0886083	16	5
GO:0090482	Molecular Function	vitamin transmembrane transporter activity	0.010077	0.0886083	17	4
GO:0015995	Biological Process	chlorophyll biosynthetic process	0.00215776	0.0896537	31	13
GO:0044283	Biological Process	small molecule biosynthetic process	0.00221952	0.0912174	132	95
GO:0000325	Cellular Component	plant-type vacuole	0.00220349	0.0917596	12	6
GO:0043212	Molecular Function	carbohydrate-exporting ATPase activity	0.0105406	0.0920166	15	4
GO:0051183	Molecular Function	vitamin transporter activity	0.0107498	0.0920166	17	4
GO:0000034	Molecular Function	adenine deaminase activity	0.0108077	0.0920166	3	0
GO:0015616	Molecular Function	DNA translocase activity	0.0108077	0.0920166	3	0
GO:0051139	Molecular Function	metal ion:proton antiporter activity	0.0108077	0.0920166	0	3
GO:0015077	Molecular Function	monovalent inorganic cation transmembrane transporter activity	0.0108255	0.0920166	40	37
GO:0009144	Biological Process	purine nucleoside triphosphate metabolic process	0.00230027	0.0935194	31	15
GO:0046395	Biological Process	carboxylic acid catabolic process	0.00238025	0.0957417	58	19
GO:0072509	Molecular Function	divalent inorganic cation transmembrane transporter activity	0.0115614	0.09712	30	17
GO:0005372	Molecular Function	water transmembrane transporter activity	0.0116163	0.09712	4	2
GO:0015250	Molecular Function	water channel activity	0.0116163	0.09712	4	2
GO:0015175	Molecular Function	neutral amino acid transmembrane transporter activity	0.0117902	0.0976122	20	5
GO:0051213	Molecular Function	dioxygenase activity	0.0118028	0.0976122	13	9
GO:0004888	Molecular Function	transmembrane signaling receptor activity	0.012005	0.0983163	13	14
GO:0050662	Molecular Function	coenzyme binding	0.0120377	0.0983163	64	25
GO:0015116	Molecular Function	sulfate transmembrane transporter activity	0.0120807	0.0983163	16	7
GO:0033221	Molecular Function	urea-transporting ATPase activity	0.0122034	0.0987892	16	5
GO:0022892	Molecular Function	substrate-specific transporter activity	0.0124142	0.0999668	95	82
GO:0010330	Cellular Component	cellulose synthase complex	0.00264994	0.102606	0	3
GO:0098533	Cellular Component	ATPase dependent transmembrane transport complex	0.00281596	0.102606	29	13
GO:0006026	Biological Process	aminoglycan catabolic process	0.00258365	0.102722	6	3
GO:0015749	Biological Process	monosaccharide transport	0.00263529	0.102722	22	5
GO:0019634	Biological Process	organic phosphonate metabolic process	0.00263529	0.102722	22	5
GO:0015417	Molecular Function	polyamine-transporting ATPase activity	0.0129227	0.103517	15	4
GO:0006793	Biological Process	phosphorus metabolic process	0.00268577	0.103621	173	192
GO:0008519	Molecular Function	ammonium transmembrane transporter activity	0.013314	0.105773	18	4
GO:0099600	Molecular Function	transmembrane receptor activity	0.013345	0.105773	13	15
GO:0015419	Molecular Function	sulfate transmembrane-transporting ATPase activity	0.0134118	0.105773	16	4
GO:0044710	Biological Process	single-organism metabolic process	0.0027983	0.105873	455	306
GO:0001101	Biological Process	response to acid chemical	0.00280014	0.105873	46	42
GO:0008667	Molecular Function	2,3-dihydro-2,3-dihydroxybenzoate dehydrogenase activity	0.0135995	0.106703	9	7
GO:0032778	Molecular Function	cobalt-transporting ATPase activity	0.0138095	0.107798	17	4
GO:0016820	Molecular Function	hydrolase activity, acting on acid anhydrides, catalyzing transmembrane movement of substances	0.0141346	0.108673	36	24
GO:0042626	Molecular Function	ATPase activity, coupled to transmembrane movement of substances	0.0141346	0.108673	36	24
GO:0043492	Molecular Function	ATPase activity, coupled to movement of substances	0.0141346	0.108673	36	24
GO:0055051	Cellular Component	ATP-binding cassette (ABC) transporter complex, integrated substrate binding	0.00318072	0.10888	20	4
GO:0009898	Cellular Component	cytoplasmic side of plasma membrane	0.00336165	0.10888	25	7
GO:0033220	Molecular Function	amide-transporting ATPase activity	0.014673	0.108948	16	5
GO:0008460	Molecular Function	dTDP-glucose 4,6-dehydratase activity	0.0146998	0.108948	8	6
GO:0015035	Molecular Function	protein disulfide oxidoreductase activity	0.014734	0.108948	13	6
GO:0019199	Molecular Function	transmembrane receptor protein kinase activity	0.014734	0.108948	6	13
GO:0050660	Molecular Function	flavin adenine dinucleotide binding	0.0147359	0.108948	22	4
GO:0016899	Molecular Function	oxidoreductase activity, acting on the CH-OH group of donors, oxygen as acceptor	0.0149377	0.108948	7	1
GO:0050218	Molecular Function	propionate-CoA ligase activity	0.0149377	0.108948	4	4
GO:0005129	Molecular Function	granulocyte macrophage colony-stimulating factor receptor binding	0.0151391	0.108948	0	2
GO:0008686	Molecular Function	3,4-dihydroxy-2-butanone-4-phosphate synthase activity	0.0151391	0.108948	0	2
GO:0033729	Molecular Function	anthocyanidin reductase activity	0.0151391	0.108948	2	0
GO:0080132	Molecular Function	fatty acid alpha-hydroxylase activity	0.0151391	0.108948	1	1
GO:0016760	Molecular Function	cellulose synthase (UDP-forming) activity	0.0152793	0.108948	3	6
GO:0001134	Molecular Function	transcription factor activity, transcription factor recruiting	0.0153714	0.108948	8	4
GO:0001135	Molecular Function	transcription factor activity, RNA polymerase II transcription factor recruiting	0.0153714	0.108948	8	4
GO:0004629	Molecular Function	phospholipase C activity	0.0155151	0.108948	2	3
GO:0004794	Molecular Function	L-threonine ammonia-lyase activity	0.0155151	0.108948	1	4
GO:0005345	Molecular Function	purine nucleobase transmembrane transporter activity	0.0155151	0.108948	3	2
GO:0015166	Molecular Function	polyol transmembrane transporter activity	0.0155151	0.108948	5	0
GO:0052689	Molecular Function	carboxylic ester hydrolase activity	0.0155233	0.108948	21	15
GO:0006575	Biological Process	cellular modified amino acid metabolic process	0.00291369	0.109076	35	10
GO:0003933	Molecular Function	GTP cyclohydrolase activity	0.0163637	0.109526	0	3
GO:0004478	Molecular Function	methionine adenosyltransferase activity	0.0163637	0.109526	0	3
GO:0005354	Molecular Function	galactose transmembrane transporter activity	0.0163637	0.109526	3	0
GO:0008660	Molecular Function	1-aminocyclopropane-1-carboxylate deaminase activity	0.0163637	0.109526	0	3
GO:0015575	Molecular Function	mannitol transmembrane transporter activity	0.0163637	0.109526	3	0
GO:0015576	Molecular Function	sorbitol transmembrane transporter activity	0.0163637	0.109526	3	0
GO:0015591	Molecular Function	D-ribose transmembrane transporter activity	0.0163637	0.109526	3	0
GO:0045486	Molecular Function	naringenin 3-dioxygenase activity	0.0163637	0.109526	3	0
GO:0051753	Molecular Function	mannan synthase activity	0.0163637	0.109526	1	2
GO:0004805	Molecular Function	trehalose-phosphatase activity	0.0164647	0.109526	3	3
GO:0031418	Molecular Function	L-ascorbic acid binding	0.0164647	0.109526	6	0
GO:0050511	Molecular Function	undecaprenyldiphospho-muramoylpentapeptide beta-N-acetylglucosaminyltransferase activity	0.0164647	0.109526	6	0
GO:0070840	Molecular Function	dynein complex binding	0.0167973	0.111255	9	1
GO:0015298	Molecular Function	solute:cation antiporter activity	0.0172721	0.113906	6	12
GO:0009423	Biological Process	chorismate biosynthetic process	0.00311407	0.115434	7	4
GO:0008202	Biological Process	steroid metabolic process	0.00319062	0.11603	22	13
GO:0015994	Biological Process	chlorophyll metabolic process	0.00319951	0.11603	35	13
GO:0072521	Biological Process	purine-containing compound metabolic process	0.00322222	0.11603	55	31
GO:0043216	Molecular Function	daunorubicin-transporting ATPase activity	0.0178177	0.117	15	4
GO:0008891	Molecular Function	glycolate oxidase activity	0.0184429	0.117382	6	1
GO:0031406	Molecular Function	carboxylic acid binding	0.0184648	0.117382	9	6
GO:0043177	Molecular Function	organic acid binding	0.0184648	0.117382	9	6
GO:0015101	Molecular Function	organic cation transmembrane transporter activity	0.0185613	0.117382	17	4
GO:0015036	Molecular Function	disulfide oxidoreductase activity	0.0187537	0.117382	23	9
GO:0046527	Molecular Function	glucosyltransferase activity	0.0187647	0.117382	16	12
GO:0015205	Molecular Function	nucleobase transmembrane transporter activity	0.0189014	0.117382	3	2
GO:0033283	Molecular Function	organic acid-transporting ATPase activity	0.0189499	0.117382	15	4
GO:0033284	Molecular Function	carboxylic acid-transporting ATPase activity	0.0189499	0.117382	15	4
GO:0033285	Molecular Function	monocarboxylic acid-transporting ATPase activity	0.0189499	0.117382	15	4
GO:0033286	Molecular Function	ectoine-transporting ATPase activity	0.0189499	0.117382	15	4
GO:0033287	Molecular Function	hydroxyectoine transmembrane transporter activity	0.0189499	0.117382	15	4
GO:0033288	Molecular Function	hydroxyectoine-transporting ATPase activity	0.0189499	0.117382	15	4
GO:0051471	Molecular Function	ectoine transmembrane transporter activity	0.0189499	0.117382	15	4
GO:0016706	Molecular Function	oxidoreductase activity, acting on paired donors, with incorporation or reduction of molecular oxygen, 2-oxoglutarate as one donor, and incorporation of one atom each of oxygen into both donors	0.0191233	0.117978	6	3
GO:0016851	Molecular Function	magnesium chelatase activity	0.0193454	0.118443	5	1
GO:0015415	Molecular Function	phosphate ion transmembrane-transporting ATPase activity	0.0193535	0.118443	16	4
GO:0016857	Molecular Function	racemase and epimerase activity, acting on carbohydrates and derivatives	0.0196487	0.119771	12	9
GO:0005871	Cellular Component	kinesin complex	0.00392561	0.120454	10	1
GO:0016854	Molecular Function	racemase and epimerase activity	0.0200003	0.120956	16	9
GO:0042907	Molecular Function	xanthine transmembrane transporter activity	0.0200013	0.120956	2	2
GO:0015203	Molecular Function	polyamine transmembrane transporter activity	0.0201369	0.121297	15	4
GO:0043190	Cellular Component	ATP-binding cassette (ABC) transporter complex	0.00418922	0.122116	26	7
GO:0046148	Biological Process	pigment biosynthetic process	0.00347427	0.123927	39	16
GO:0009624	Biological Process	response to nematode	0.00357734	0.124	4	7
GO:0006063	Biological Process	uronic acid metabolic process	0.00359143	0.124	1	2
GO:0044272	Biological Process	sulfur compound biosynthetic process	0.00359331	0.124	46	38
GO:1901700	Biological Process	response to oxygen-containing compound	0.00362833	0.124	56	68
GO:1901072	Biological Process	glucosamine-containing compound catabolic process	0.00364029	0.124	6	3
GO:0009199	Biological Process	ribonucleoside triphosphate metabolic process	0.00368023	0.124241	31	15
GO:0006012	Biological Process	galactose metabolic process	0.00377555	0.126331	14	11
GO:0016759	Molecular Function	cellulose synthase activity	0.0212877	0.127726	3	6
GO:0004362	Molecular Function	glutathione-disulfide reductase activity	0.021584	0.128496	5	3
GO:0045340	Molecular Function	mercury ion binding	0.021584	0.128496	4	4
GO:0015491	Molecular Function	cation:cation antiporter activity	0.021762	0.129054	2	10
GO:0016209	Molecular Function	antioxidant activity	0.0218562	0.129112	24	11
GO:0006694	Biological Process	steroid biosynthetic process	0.00393509	0.130514	20	12
GO:0000796	Cellular Component	condensin complex	0.00503801	0.132189	3	0
GO:0000799	Cellular Component	nuclear condensin complex	0.00503801	0.132189	3	0
GO:0044459	Cellular Component	plasma membrane part	0.00524592	0.132189	56	47
GO:0009505	Cellular Component	plant-type cell wall	0.00544176	0.132189	9	10
GO:0004601	Molecular Function	peroxidase activity	0.0226819	0.133474	13	6
GO:0015204	Molecular Function	urea transmembrane transporter activity	0.023209	0.133632	16	5
GO:0004106	Molecular Function	chorismate mutase activity	0.0232328	0.133632	1	2
GO:0004556	Molecular Function	alpha-amylase activity	0.0232328	0.133632	3	0
GO:0015168	Molecular Function	glycerol transmembrane transporter activity	0.0232328	0.133632	3	0
GO:0019187	Molecular Function	beta-1,4-mannosyltransferase activity	0.0232328	0.133632	1	2
GO:0033828	Molecular Function	glucosylglycerol-phosphate synthase activity	0.0232328	0.133632	2	1
GO:0005507	Molecular Function	copper ion binding	0.0233414	0.133754	13	10
GO:0016679	Molecular Function	oxidoreductase activity, acting on diphenols and related substances as donors	0.0236226	0.133862	6	3
GO:0019203	Molecular Function	carbohydrate phosphatase activity	0.0236226	0.133862	4	5
GO:0016638	Molecular Function	oxidoreductase activity, acting on the CH-NH2 group of donors	0.0236228	0.133862	16	2
GO:0003973	Molecular Function	(S)-2-hydroxy-acid oxidase activity	0.0240228	0.135627	6	1
GO:0009141	Biological Process	nucleoside triphosphate metabolic process	0.00419562	0.137312	31	16
GO:0042399	Biological Process	ectoine metabolic process	0.00428208	0.137312	4	5
GO:0046348	Biological Process	amino sugar catabolic process	0.00428208	0.137312	6	3
GO:0019695	Biological Process	choline metabolic process	0.00428533	0.137312	5	1
GO:0031263	Molecular Function	amine-transporting ATPase activity	0.0244735	0.137445	20	4
GO:0043565	Molecular Function	sequence-specific DNA binding	0.0245245	0.137445	29	46
GO:0004674	Molecular Function	protein serine/threonine kinase activity	0.0246753	0.137786	32	56
GO:0016310	Biological Process	phosphorylation	0.00438081	0.139192	100	132
GO:0016053	Biological Process	organic acid biosynthetic process	0.00444731	0.140127	99	65
GO:0006817	Biological Process	phosphate ion transport	0.00459311	0.140293	24	10
GO:0006629	Biological Process	lipid metabolic process	0.00461476	0.140293	108	71
GO:0046417	Biological Process	chorismate metabolic process	0.00466861	0.140293	7	4
GO:0072348	Biological Process	sulfur compound transport	0.00469418	0.140293	22	8
GO:0006821	Biological Process	chloride transport	0.00469489	0.140293	18	3
GO:0015871	Biological Process	choline transport	0.00469489	0.140293	17	4
GO:0015675	Biological Process	nickel cation transport	0.00471805	0.140293	18	4
GO:0009150	Biological Process	purine ribonucleotide metabolic process	0.00474941	0.140293	47	26
GO:0042440	Biological Process	pigment metabolic process	0.00478852	0.140352	44	16
GO:0005275	Molecular Function	amine transmembrane transporter activity	0.025277	0.140632	20	6
GO:0006779	Biological Process	porphyrin-containing compound biosynthetic process	0.00486969	0.141537	35	15
GO:0009699	Biological Process	phenylpropanoid biosynthetic process	0.00490381	0.141537	8	4
GO:0004506	Molecular Function	squalene monooxygenase activity	0.0260953	0.143103	5	1
GO:0008061	Molecular Function	chitin binding	0.0260953	0.143103	4	2
GO:0051002	Molecular Function	ligase activity, forming nitrogen-metal bonds	0.0260953	0.143103	5	1
GO:0051003	Molecular Function	ligase activity, forming nitrogen-metal bonds, forming coordination complexes	0.0260953	0.143103	5	1
GO:1901071	Biological Process	glucosamine-containing compound metabolic process	0.00500875	0.14347	6	3
GO:0043213	Biological Process	bacteriocin transport	0.00505596	0.143734	18	5
GO:0022884	Molecular Function	macromolecule transmembrane transporter activity	0.0267451	0.146143	19	6
GO:0003987	Molecular Function	acetate-CoA ligase activity	0.0270331	0.146261	4	4
GO:0010333	Molecular Function	terpene synthase activity	0.0270331	0.146261	3	5
GO:0016151	Molecular Function	nickel cation binding	0.0272058	0.146261	2	5
GO:0015087	Molecular Function	cobalt ion transmembrane transporter activity	0.0272447	0.146261	17	4
GO:0051184	Molecular Function	cofactor transporter activity	0.0272447	0.146261	17	4
GO:0016722	Molecular Function	oxidoreductase activity, oxidizing metal ions	0.0277095	0.147891	7	5
GO:0004675	Molecular Function	transmembrane receptor protein serine/threonine kinase activity	0.0277417	0.147891	5	12
GO:0008272	Biological Process	sulfate transport	0.00528454	0.148328	18	7
GO:0030259	Biological Process	lipid glycosylation	0.0053052	0.148328	7	4
GO:0015716	Biological Process	organic phosphonate transport	0.0054205	0.148328	18	5
GO:0015851	Biological Process	nucleobase transport	0.00544075	0.148328	4	2
GO:0009800	Biological Process	cinnamic acid biosynthetic process	0.00545296	0.148328	2	0
GO:0009803	Biological Process	cinnamic acid metabolic process	0.00545296	0.148328	2	0
GO:0009853	Biological Process	photorespiration	0.0055138	0.148912	9	3
GO:0005186	Molecular Function	pheromone activity	0.0288187	0.148961	0	2
GO:0008395	Molecular Function	steroid hydroxylase activity	0.0288187	0.148961	1	1
GO:0010436	Molecular Function	carotenoid dioxygenase activity	0.0288187	0.148961	1	1
GO:0015161	Molecular Function	capsular polysaccharide transmembrane transporter activity	0.0288187	0.148961	2	0
GO:0016207	Molecular Function	4-coumarate-CoA ligase activity	0.0288187	0.148961	1	1
GO:0016662	Molecular Function	oxidoreductase activity, acting on other nitrogenous compounds as donors, cytochrome as acceptor	0.0288187	0.148961	2	0
GO:0043027	Molecular Function	cysteine-type endopeptidase inhibitor activity involved in apoptotic process	0.0288187	0.148961	0	2
GO:0043028	Molecular Function	cysteine-type endopeptidase regulator activity involved in apoptotic process	0.0288187	0.148961	0	2
GO:0045549	Molecular Function	9-cis-epoxycarotenoid dioxygenase activity	0.0288187	0.148961	1	1
GO:1902495	Cellular Component	transmembrane transporter complex	0.00647547	0.151008	29	14
GO:0006163	Biological Process	purine nucleotide metabolic process	0.00568944	0.152566	47	28
GO:0098552	Cellular Component	side of membrane	0.00706198	0.153451	27	8
GO:0098562	Cellular Component	cytoplasmic side of membrane	0.00710666	0.153451	25	7
GO:0010090	Biological Process	trichome morphogenesis	0.00577649	0.153809	6	2
GO:0009521	Cellular Component	photosystem	0.00750939	0.154597	2	12
GO:0009288	Cellular Component	bacterial-type flagellum	0.00769008	0.154597	5	6
GO:0047473	Molecular Function	D-alanine-poly(phosphoribitol) ligase activity	0.0300865	0.154991	4	4
GO:1990351	Cellular Component	transporter complex	0.00816155	0.158606	29	14
GO:0004834	Molecular Function	tryptophan synthase activity	0.0310553	0.159445	1	3
GO:0004575	Molecular Function	sucrose alpha-glucosidase activity	0.0314219	0.159719	1	2
GO:0005365	Molecular Function	myo-inositol transmembrane transporter activity	0.0314219	0.159719	3	0
GO:0008687	Molecular Function	3,4-dihydroxyphenylacetate 2,3-dioxygenase activity	0.0314219	0.159719	1	2
GO:0051188	Biological Process	cofactor biosynthetic process	0.00607212	0.16055	93	49
GO:0009252	Biological Process	peptidoglycan biosynthetic process	0.0061504	0.161491	11	7
GO:0009522	Cellular Component	photosystem I	0.00888727	0.165276	0	8
GO:0010007	Cellular Component	magnesium chelatase complex	0.00907177	0.165276	5	1
GO:0006073	Biological Process	cellular glucan metabolic process	0.00639268	0.166275	23	19
GO:0010023	Biological Process	proanthocyanidin biosynthetic process	0.00642057	0.166275	4	0
GO:0099516	Molecular Function	ion antiporter activity	0.032989	0.167129	4	10
GO:0008756	Molecular Function	o-succinylbenzoate-CoA ligase activity	0.0333685	0.168494	4	4
GO:0001716	Molecular Function	L-amino-acid oxidase activity	0.0342475	0.171238	5	1
GO:0008734	Molecular Function	L-aspartate oxidase activity	0.0342475	0.171238	5	1
GO:0015922	Molecular Function	aspartate oxidase activity	0.0342475	0.171238	5	1
GO:0006813	Biological Process	potassium ion transport	0.00673644	0.172269	20	17
GO:0009741	Biological Process	response to brassinosteroid	0.0067562	0.172269	2	12
GO:0070058	Biological Process	tRNA gene clustering	0.0067887	0.172269	3	0
GO:0070569	Molecular Function	uridylyltransferase activity	0.0347555	0.173212	7	5
GO:0016166	Molecular Function	phytoene dehydrogenase activity	0.0352514	0.175113	9	2
GO:0015605	Molecular Function	organophosphate ester transmembrane transporter activity	0.0353868	0.175216	22	5
GO:0033223	Biological Process	2-aminoethylphosphonate transport	0.00720551	0.179812	18	4
GO:0015888	Biological Process	thiamine transport	0.00727617	0.179812	17	4
GO:0030974	Biological Process	thiamine pyrophosphate transport	0.00727617	0.179812	17	4
GO:0045117	Biological Process	azole transport	0.00727617	0.179812	17	4
GO:0015718	Biological Process	monocarboxylic acid transport	0.00732991	0.179964	25	9
GO:0046394	Biological Process	carboxylic acid biosynthetic process	0.00743102	0.181269	98	63
GO:0015038	Molecular Function	glutathione disulfide oxidoreductase activity	0.0368854	0.182047	5	3
GO:0016160	Molecular Function	amylase activity	0.037133	0.182642	3	2
GO:0003777	Molecular Function	microtubule motor activity	0.037364	0.182642	11	1
GO:0004185	Molecular Function	serine-type carboxypeptidase activity	0.037364	0.182642	9	3
GO:1901678	Biological Process	iron coordination entity transport	0.00758458	0.183829	18	5
GO:0016634	Molecular Function	oxidoreductase activity, acting on the CH-CH group of donors, oxygen as acceptor	0.0380656	0.185479	7	2
GO:0050451	Molecular Function	CoA-disulfide reductase activity	0.0384356	0.186687	4	3
GO:0090626	Biological Process	plant epidermis morphogenesis	0.0077706	0.187138	6	3
GO:0005375	Molecular Function	copper ion transmembrane transporter activity	0.0390288	0.188969	7	13
GO:0016836	Molecular Function	hydro-lyase activity	0.0391626	0.189018	20	14
GO:0044042	Biological Process	glucan metabolic process	0.00795397	0.190342	23	19
GO:1901657	Biological Process	glycosyl compound metabolic process	0.00803851	0.191155	51	35
GO:0005982	Biological Process	starch metabolic process	0.00818075	0.192111	10	4
GO:0042953	Biological Process	lipoprotein transport	0.00835802	0.192111	17	4
GO:0044872	Biological Process	lipoprotein localization	0.00835802	0.192111	17	4
GO:0006796	Biological Process	phosphate-containing compound metabolic process	0.00841057	0.192111	159	184
GO:0009116	Biological Process	nucleoside metabolic process	0.00842929	0.192111	48	26
GO:0000270	Biological Process	peptidoglycan metabolic process	0.00843438	0.192111	11	7
GO:0042908	Biological Process	xenobiotic transport	0.00843438	0.192111	15	3
GO:0015450	Molecular Function	P-P-bond-hydrolysis-driven protein transmembrane transporter activity	0.0401171	0.193016	17	5
GO:0004435	Molecular Function	phosphatidylinositol phospholipase C activity	0.0409136	0.195618	0	3
GO:0047769	Molecular Function	arogenate dehydratase activity	0.0409136	0.195618	3	0
GO:0006825	Biological Process	copper ion transport	0.00867858	0.196489	11	16
GO:0016684	Molecular Function	oxidoreductase activity, acting on peroxide as acceptor	0.0412808	0.196759	13	6
GO:0009259	Biological Process	ribonucleotide metabolic process	0.0087668	0.197305	49	27
GO:0004140	Molecular Function	dephospho-CoA kinase activity	0.0415458	0.197407	8	1
GO:0000272	Biological Process	polysaccharide catabolic process	0.00893881	0.199986	14	21
GO:0015405	Molecular Function	P-P-bond-hydrolysis-driven transmembrane transporter activity	0.0423176	0.200452	36	25
GO:0015920	Biological Process	lipopolysaccharide transport	0.00905005	0.201284	15	5
GO:0042180	Biological Process	cellular ketone metabolic process	0.00917307	0.202827	46	27
GO:0015399	Molecular Function	primary active transmembrane transporter activity	0.0433612	0.204761	36	25
GO:0015037	Molecular Function	peptide disulfide oxidoreductase activity	0.0446464	0.207006	5	3
GO:0016405	Molecular Function	CoA-ligase activity	0.0449766	0.207006	5	5
GO:0004743	Molecular Function	pyruvate kinase activity	0.0450705	0.207006	4	0
GO:0004795	Molecular Function	threonine synthase activity	0.0450705	0.207006	1	3
GO:0070008	Molecular Function	serine-type exopeptidase activity	0.0452834	0.207006	11	3
GO:0016772	Molecular Function	transferase activity, transferring phosphorus-containing groups	0.0453246	0.207006	129	168
GO:0003830	Molecular Function	beta-1,4-mannosylglycoprotein 4-beta-N-acetylglucosaminyltransferase activity	0.0457307	0.207006	0	2
GO:0004019	Molecular Function	adenylosuccinate synthase activity	0.0457307	0.207006	1	1
GO:0009815	Molecular Function	1-aminocyclopropane-1-carboxylate oxidase activity	0.0457307	0.207006	2	0
GO:0015117	Molecular Function	thiosulfate transmembrane transporter activity	0.0457307	0.207006	0	2
GO:0030410	Molecular Function	nicotianamine synthase activity	0.0457307	0.207006	2	0
GO:0050096	Molecular Function	methylaspartate ammonia-lyase activity	0.0457307	0.207006	2	0
GO:0050378	Molecular Function	UDP-glucuronate 4-epimerase activity	0.0457307	0.207006	0	2
GO:0070405	Molecular Function	ammonium ion binding	0.0457307	0.207006	1	1
GO:0001076	Molecular Function	transcription factor activity, RNA polymerase II transcription factor binding	0.0460108	0.207659	8	4
GO:0009569	Cellular Component	chloroplast starch grain	0.012671	0.212444	2	0
GO:0043036	Cellular Component	starch grain	0.012671	0.212444	2	0
GO:0009539	Cellular Component	photosystem II reaction center	0.012754	0.212444	0	3
GO:0006778	Biological Process	porphyrin-containing compound metabolic process	0.0098647	0.216851	39	15
GO:0009126	Biological Process	purine nucleoside monophosphate metabolic process	0.0100346	0.218051	31	18
GO:0009167	Biological Process	purine ribonucleoside monophosphate metabolic process	0.0100346	0.218051	31	18
GO:0009102	Biological Process	biotin biosynthetic process	0.0105601	0.225573	21	8
GO:0046189	Biological Process	phenol-containing compound biosynthetic process	0.0105951	0.225573	4	1
GO:0018874	Biological Process	benzoate metabolic process	0.0105973	0.225573	7	3
GO:0032973	Biological Process	amino acid export	0.0107428	0.225573	20	4
GO:0033228	Biological Process	cysteine export	0.0107428	0.225573	20	4
GO:0042883	Biological Process	cysteine transport	0.0107428	0.225573	20	4
GO:0071669	Biological Process	plant-type cell wall organization or biogenesis	0.0110646	0.225573	11	12
GO:0010032	Biological Process	meiotic chromosome condensation	0.0112309	0.225573	3	0
GO:0042217	Biological Process	1-aminocyclopropane-1-carboxylate catabolic process	0.0112309	0.225573	0	3
GO:0015821	Biological Process	methionine transport	0.0112643	0.225573	15	4
GO:0042940	Biological Process	D-amino acid transport	0.0112643	0.225573	15	4
GO:0048473	Biological Process	D-methionine transport	0.0112643	0.225573	15	4
GO:0006024	Biological Process	glycosaminoglycan biosynthetic process	0.011355	0.225573	11	7
GO:0015886	Biological Process	heme transport	0.0113662	0.225573	17	5
GO:0019305	Biological Process	dTDP-rhamnose biosynthetic process	0.0113693	0.225573	11	6
GO:0046383	Biological Process	dTDP-rhamnose metabolic process	0.0113693	0.225573	11	6
GO:0000101	Biological Process	sulfur amino acid transport	0.011395	0.225573	20	4
GO:0072511	Biological Process	divalent inorganic cation transport	0.0115026	0.226518	32	23
GO:0015689	Biological Process	molybdate ion transport	0.0116403	0.228042	16	5
GO:0003825	Molecular Function	alpha,alpha-trehalose-phosphate synthase (UDP-forming) activity	0.0516706	0.230484	2	1
GO:0018577	Molecular Function	catechol 2,3-dioxygenase activity	0.0516706	0.230484	1	2
GO:0042286	Molecular Function	glutamate-1-semialdehyde 2,1-aminomutase activity	0.0516706	0.230484	3	0
GO:0070967	Molecular Function	coenzyme F420 binding	0.0516706	0.230484	2	1
GO:0042364	Biological Process	water-soluble vitamin biosynthetic process	0.0119733	0.233357	42	20
GO:0006023	Biological Process	aminoglycan biosynthetic process	0.0121977	0.23412	11	7
GO:0015850	Biological Process	organic hydroxy compound transport	0.0123482	0.23412	20	5
GO:0009847	Biological Process	spore germination	0.0123865	0.23412	3	3
GO:0055081	Biological Process	anion homeostasis	0.0123865	0.23412	3	3
GO:0051180	Biological Process	vitamin transport	0.0124063	0.23412	17	4
GO:1901617	Biological Process	organic hydroxy compound biosynthetic process	0.0124433	0.23412	19	13
GO:0042181	Biological Process	ketone biosynthetic process	0.012446	0.23412	43	20
GO:0009119	Biological Process	ribonucleoside metabolic process	0.0125234	0.234411	44	26
GO:0044038	Biological Process	cell wall macromolecule biosynthetic process	0.0127385	0.234466	16	11
GO:0070589	Biological Process	cellular component macromolecule biosynthetic process	0.0127385	0.234466	16	11
GO:0006833	Biological Process	water transport	0.0127553	0.234466	5	2
GO:0006520	Biological Process	cellular amino acid metabolic process	0.0128078	0.234466	97	59
GO:0033231	Biological Process	carbohydrate export	0.0129168	0.234466	15	4
GO:0006768	Biological Process	biotin metabolic process	0.0129604	0.234466	21	8
GO:0009414	Biological Process	response to water deprivation	0.0129604	0.234466	13	16
GO:0004871	Molecular Function	signal transducer activity	0.0529196	0.235242	20	21
GO:0004421	Molecular Function	hydroxymethylglutaryl-CoA synthase activity	0.0531984	0.235242	4	0
GO:0016801	Molecular Function	hydrolase activity, acting on ether bonds	0.0531984	0.235242	3	1
GO:0016647	Molecular Function	oxidoreductase activity, acting on the CH-NH group of donors, oxygen as acceptor	0.0534085	0.23549	6	2
GO:1901663	Biological Process	quinone biosynthetic process	0.0131506	0.236263	42	20
GO:0046168	Biological Process	glycerol-3-phosphate catabolic process	0.0132839	0.236263	4	1
GO:0051707	Biological Process	response to other organism	0.0133742	0.236263	29	55
GO:0019693	Biological Process	ribose phosphate metabolic process	0.0134271	0.236263	51	29
GO:1901661	Biological Process	quinone metabolic process	0.0135637	0.236263	42	20
GO:0008610	Biological Process	lipid biosynthetic process	0.0137809	0.236263	74	46
GO:0015804	Biological Process	neutral amino acid transport	0.0137968	0.236263	20	5
GO:0051181	Biological Process	cofactor transport	0.0137968	0.236263	18	7
GO:0007601	Biological Process	visual perception	0.013812	0.236263	16	3
GO:0050953	Biological Process	sensory perception of light stimulus	0.013812	0.236263	16	3
GO:0009308	Biological Process	amine metabolic process	0.0138509	0.236263	24	13
GO:0009233	Biological Process	menaquinone metabolic process	0.0139795	0.236263	22	14
GO:0009234	Biological Process	menaquinone biosynthetic process	0.0139795	0.236263	22	14
GO:0009312	Biological Process	oligosaccharide biosynthetic process	0.0139948	0.236263	13	13
GO:0009108	Biological Process	coenzyme biosynthetic process	0.0139971	0.236263	71	37
GO:0001401	Cellular Component	mitochondrial sorting and assembly machinery complex	0.0146984	0.238033	4	0
GO:0015849	Biological Process	organic acid transport	0.0145347	0.242019	35	20
GO:0046942	Biological Process	carboxylic acid transport	0.0145347	0.242019	35	20
GO:0009067	Biological Process	aspartate family amino acid biosynthetic process	0.0146548	0.242019	20	22
GO:0042044	Biological Process	fluid transport	0.0147648	0.242019	5	4
GO:0010143	Biological Process	cutin biosynthetic process	0.0148023	0.242019	3	3
GO:0042400	Biological Process	ectoine catabolic process	0.0148023	0.242019	2	4
GO:0006091	Biological Process	generation of precursor metabolites and energy	0.0149967	0.242019	60	35
GO:0015936	Biological Process	coenzyme A metabolic process	0.0151147	0.242019	9	5
GO:0044282	Biological Process	small molecule catabolic process	0.0151882	0.242019	68	24
GO:0043207	Biological Process	response to external biotic stimulus	0.015202	0.242019	29	55
GO:0009110	Biological Process	vitamin biosynthetic process	0.015325	0.242019	42	20
GO:0009964	Biological Process	negative regulation of flavonoid biosynthetic process	0.0155542	0.242019	2	0
GO:0010055	Biological Process	atrichoblast differentiation	0.0155542	0.242019	2	0
GO:0010395	Biological Process	rhamnogalacturonan I metabolic process	0.0155542	0.242019	1	1
GO:0010400	Biological Process	rhamnogalacturonan I side chain metabolic process	0.0155542	0.242019	1	1
GO:0033481	Biological Process	galacturonate biosynthetic process	0.0155542	0.242019	0	2
GO:0070550	Biological Process	rDNA condensation	0.0155542	0.242019	2	0
GO:0071469	Biological Process	cellular response to alkaline pH	0.0155542	0.242019	0	2
GO:1900067	Biological Process	regulation of cellular response to alkaline pH	0.0155542	0.242019	0	2
GO:0044724	Biological Process	single-organism carbohydrate catabolic process	0.0158223	0.245181	34	8
GO:0005992	Biological Process	trehalose biosynthetic process	0.016124	0.248836	5	3
GO:0008320	Molecular Function	protein transmembrane transporter activity	0.0570019	0.249894	17	5
GO:0015079	Molecular Function	potassium ion transmembrane transporter activity	0.0570019	0.249894	10	12
GO:0006863	Biological Process	purine nucleobase transport	0.0163971	0.250433	3	2
GO:0030026	Biological Process	cellular manganese ion homeostasis	0.0163971	0.250433	2	3
GO:0072522	Biological Process	purine-containing compound biosynthetic process	0.0164262	0.250433	30	21
GO:0009755	Biological Process	hormone-mediated signaling pathway	0.0166519	0.252854	27	44
GO:0006556	Biological Process	S-adenosylmethionine biosynthetic process	0.0169913	0.252929	0	3
GO:0015752	Biological Process	D-ribose transport	0.0169913	0.252929	3	0
GO:0015757	Biological Process	galactose transport	0.0169913	0.252929	3	0
GO:0015795	Biological Process	sorbitol transport	0.0169913	0.252929	3	0
GO:0080170	Biological Process	hydrogen peroxide transmembrane transport	0.0169913	0.252929	1	2
GO:0015711	Biological Process	organic anion transport	0.0171956	0.254873	39	22
GO:0006732	Biological Process	coenzyme metabolic process	0.0172566	0.254873	86	46
GO:0016740	Molecular Function	transferase activity	0.0584981	0.25572	284	287
GO:0051592	Biological Process	response to calcium ion	0.0175265	0.25776	0	6
GO:0015837	Biological Process	amine transport	0.0175885	0.25776	17	6
GO:0046689	Biological Process	response to mercury ion	0.0178109	0.260012	8	7
GO:0035251	Molecular Function	UDP-glucosyltransferase activity	0.0604493	0.263497	12	11
GO:0004455	Molecular Function	ketol-acid reductoisomerase activity	0.0620651	0.269772	2	2
GO:0009767	Biological Process	photosynthetic electron transport chain	0.0185762	0.27014	4	5
GO:0048029	Molecular Function	monosaccharide binding	0.0631485	0.270157	7	0
GO:0016723	Molecular Function	oxidoreductase activity, oxidizing metal ions, NAD or NADP as acceptor	0.0632001	0.270157	5	3
GO:0004564	Molecular Function	beta-fructofuranosidase activity	0.0636397	0.270157	1	2
GO:0004634	Molecular Function	phosphopyruvate hydratase activity	0.0636397	0.270157	3	0
GO:0016168	Molecular Function	chlorophyll binding	0.0636397	0.270157	0	3
GO:0019114	Molecular Function	catechol dioxygenase activity	0.0636397	0.270157	1	2
GO:0019165	Molecular Function	thiamine kinase activity	0.0636397	0.270157	0	3
GO:0090599	Molecular Function	alpha-glucosidase activity	0.0636397	0.270157	1	2
GO:0008827	Molecular Function	cytochrome o ubiquinol oxidase activity	0.0653321	0.270157	0	2
GO:0015131	Molecular Function	oxaloacetate transmembrane transporter activity	0.0653321	0.270157	0	2
GO:0015141	Molecular Function	succinate transmembrane transporter activity	0.0653321	0.270157	0	2
GO:0019211	Molecular Function	phosphatase activator activity	0.0653321	0.270157	1	1
GO:0052639	Molecular Function	salicylic acid glucosyltransferase (ester-forming) activity	0.0653321	0.270157	0	2
GO:0052640	Molecular Function	salicylic acid glucosyltransferase (glucoside-forming) activity	0.0653321	0.270157	0	2
GO:0052641	Molecular Function	benzoic acid glucosyltransferase activity	0.0653321	0.270157	0	2
GO:0080002	Molecular Function	UDP-glucose:4-aminobenzoate acylglucosyltransferase activity	0.0653321	0.270157	0	2
GO:0080054	Molecular Function	low-affinity nitrate transmembrane transporter activity	0.0653321	0.270157	2	0
GO:0098809	Molecular Function	nitrite reductase activity	0.0653321	0.270157	2	0
GO:0016702	Molecular Function	oxidoreductase activity, acting on single donors with incorporation of molecular oxygen, incorporation of two atoms of oxygen	0.0663575	0.272501	6	5
GO:0008236	Molecular Function	serine-type peptidase activity	0.0666674	0.272501	36	17
GO:0017171	Molecular Function	serine hydrolase activity	0.0666674	0.272501	36	17
GO:0005451	Molecular Function	monovalent cation:proton antiporter activity	0.0690278	0.272501	2	5
GO:1901505	Molecular Function	carbohydrate derivative transporter activity	0.0713395	0.272501	18	6
GO:0016872	Molecular Function	intramolecular lyase activity	0.0716571	0.272501	2	2
GO:1901677	Molecular Function	phosphate transmembrane transporter activity	0.0726166	0.272501	22	5
GO:0003707	Molecular Function	steroid hormone receptor activity	0.072845	0.272501	0	1
GO:0003921	Molecular Function	GMP synthase activity	0.072845	0.272501	0	1
GO:0004059	Molecular Function	aralkylamine N-acetyltransferase activity	0.072845	0.272501	0	1
GO:0004883	Molecular Function	glucocorticoid receptor activity	0.072845	0.272501	0	1
GO:0008140	Molecular Function	cAMP response element binding protein binding	0.072845	0.272501	0	1
GO:0008241	Molecular Function	peptidyl-dipeptidase activity	0.072845	0.272501	0	1
GO:0008281	Molecular Function	sulfonylurea receptor activity	0.072845	0.272501	1	0
GO:0008658	Molecular Function	penicillin binding	0.072845	0.272501	0	1
GO:0008899	Molecular Function	homoserine O-succinyltransferase activity	0.072845	0.272501	0	1
GO:0008920	Molecular Function	lipopolysaccharide heptosyltransferase activity	0.072845	0.272501	0	1
GO:0009703	Molecular Function	nitrate reductase (NADH) activity	0.072845	0.272501	1	0
GO:0010012	Molecular Function	steroid 22-alpha hydroxylase activity	0.072845	0.272501	0	1
GO:0010179	Molecular Function	IAA-Ala conjugate hydrolase activity	0.072845	0.272501	0	1
GO:0015119	Molecular Function	hexose phosphate transmembrane transporter activity	0.072845	0.272501	1	0
GO:0016165	Molecular Function	linoleate 13S-lipoxygenase activity	0.072845	0.272501	0	1
GO:0016664	Molecular Function	oxidoreductase activity, acting on other nitrogenous compounds as donors, iron-sulfur protein as acceptor	0.072845	0.272501	1	0
GO:0016750	Molecular Function	O-succinyltransferase activity	0.072845	0.272501	0	1
GO:0032441	Molecular Function	pheophorbide a oxygenase activity	0.072845	0.272501	1	0
GO:0042392	Molecular Function	sphingosine-1-phosphate phosphatase activity	0.072845	0.272501	0	1
GO:0045548	Molecular Function	phenylalanine ammonia-lyase activity	0.072845	0.272501	1	0
GO:0047657	Molecular Function	alpha-1,3-glucan synthase activity	0.072845	0.272501	1	0
GO:0047912	Molecular Function	galacturonokinase activity	0.072845	0.272501	1	0
GO:0047964	Molecular Function	glyoxylate reductase activity	0.072845	0.272501	1	0
GO:0048257	Molecular Function	3'-flap endonuclease activity	0.072845	0.272501	1	0
GO:0048307	Molecular Function	ferredoxin-nitrite reductase activity	0.072845	0.272501	1	0
GO:0050416	Molecular Function	formimidoylglutamate deiminase activity	0.072845	0.272501	1	0
GO:0050421	Molecular Function	nitrite reductase (NO-forming) activity	0.072845	0.272501	1	0
GO:0050464	Molecular Function	nitrate reductase (NADPH) activity	0.072845	0.272501	1	0
GO:0050616	Molecular Function	secologanin synthase activity	0.072845	0.272501	1	0
GO:0050626	Molecular Function	trimethylamine-N-oxide reductase (cytochrome c) activity	0.072845	0.272501	1	0
GO:0080032	Molecular Function	methyl jasmonate esterase activity	0.072845	0.272501	1	0
GO:1990050	Molecular Function	phosphatidic acid transporter activity	0.072845	0.272501	0	1
GO:0004857	Molecular Function	enzyme inhibitor activity	0.07401	0.276184	12	12
GO:0009415	Biological Process	response to water	0.0190776	0.27637	13	16
GO:0004124	Molecular Function	cysteine synthase activity	0.0747514	0.278272	3	3
GO:0038023	Molecular Function	signaling receptor activity	0.0752774	0.278593	16	15
GO:0019829	Molecular Function	cation-transporting ATPase activity	0.0752933	0.278593	26	16
GO:0016782	Molecular Function	transferase activity, transferring sulfur-containing groups	0.0753839	0.278593	7	6
GO:0044106	Biological Process	cellular amine metabolic process	0.0193985	0.279946	21	12
GO:0030203	Biological Process	glycosaminoglycan metabolic process	0.0195632	0.281248	11	7
GO:0008864	Molecular Function	formyltetrahydrofolate deformylase activity	0.0767557	0.281622	2	1
GO:0015140	Molecular Function	malate transmembrane transporter activity	0.0767557	0.281622	0	3
GO:0045156	Molecular Function	electron transporter, transferring electrons within the cyclic electron transport pathway of photosynthesis activity	0.0767557	0.281622	0	3
GO:0046912	Molecular Function	transferase activity, transferring acyl groups, acyl groups converted into alkyl on transfer	0.0771479	0.282383	8	1
GO:0032958	Biological Process	inositol phosphate biosynthetic process	0.0199594	0.285608	5	0
GO:0009753	Biological Process	response to jasmonic acid	0.0200175	0.285608	6	11
GO:0015085	Molecular Function	calcium ion transmembrane transporter activity	0.0784004	0.286283	7	12
GO:0043215	Biological Process	daunorubicin transport	0.0202535	0.287889	15	4
GO:0003774	Molecular Function	motor activity	0.0795216	0.289453	12	1
GO:0072341	Molecular Function	modified amino acid binding	0.0796469	0.289453	1	4
GO:0002239	Biological Process	response to oomycetes	0.0205757	0.291374	2	4
GO:0004127	Molecular Function	cytidylate kinase activity	0.0817337	0.293486	6	1
GO:0008668	Molecular Function	(2,3-dihydroxybenzoyl)adenylate synthase activity	0.0817337	0.293486	4	3
GO:0080043	Molecular Function	quercetin 3-O-glucosyltransferase activity	0.0817337	0.293486	4	3
GO:0080044	Molecular Function	quercetin 7-O-glucosyltransferase activity	0.0817337	0.293486	4	3
GO:0016661	Molecular Function	oxidoreductase activity, acting on other nitrogenous compounds as donors	0.0819555	0.293486	4	0
GO:0047134	Molecular Function	protein-disulfide reductase activity	0.0819555	0.293486	2	2
GO:0008446	Molecular Function	GDP-mannose 4,6-dehydratase activity	0.0820994	0.293486	3	3
GO:0019761	Biological Process	glucosinolate biosynthetic process	0.0209473	0.29443	0	4
GO:0042906	Biological Process	xanthine transport	0.0209473	0.29443	2	2
GO:0000160	Biological Process	phosphorelay signal transduction system	0.0211077	0.295586	11	22
GO:0033308	Biological Process	hydroxyectoine transport	0.0215212	0.297409	15	4
GO:0051470	Biological Process	ectoine transport	0.0215212	0.297409	15	4
GO:1901656	Biological Process	glycoside transport	0.0215212	0.297409	15	4
GO:0098754	Biological Process	detoxification	0.0215525	0.297409	19	12
GO:0009725	Biological Process	response to hormone	0.0217453	0.298176	44	75
GO:0044264	Biological Process	cellular polysaccharide metabolic process	0.0217659	0.298176	34	28
GO:0009161	Biological Process	ribonucleoside monophosphate metabolic process	0.0218535	0.298297	31	19
GO:0004180	Molecular Function	carboxypeptidase activity	0.0838014	0.298872	9	4
GO:0009073	Biological Process	aromatic amino acid family biosynthetic process	0.022024	0.298925	7	5
GO:0010015	Biological Process	root morphogenesis	0.0220577	0.298925	14	6
GO:0016878	Molecular Function	acid-thiol ligase activity	0.084046	0.299047	5	5
GO:0034220	Biological Process	ion transmembrane transport	0.0224239	0.302803	35	44
GO:0008195	Molecular Function	phosphatidate phosphatase activity	0.0871419	0.306499	1	1
GO:0019825	Molecular Function	oxygen binding	0.0871419	0.306499	2	0
GO:0045430	Molecular Function	chalcone isomerase activity	0.0871419	0.306499	2	0
GO:0047251	Molecular Function	thiohydroximate beta-D-glucosyltransferase activity	0.0871419	0.306499	0	2
GO:0050044	Molecular Function	galactose-6-phosphate isomerase activity	0.0871419	0.306499	0	2
GO:0015694	Biological Process	mercury ion transport	0.0230547	0.310212	5	4
GO:0004096	Molecular Function	catalase activity	0.0885141	0.310285	3	2
GO:0016620	Molecular Function	oxidoreductase activity, acting on the aldehyde or oxo group of donors, NAD or NADP as acceptor	0.0886238	0.310285	15	11
GO:0019427	Biological Process	acetyl-CoA biosynthetic process from acetate	0.0232381	0.311571	4	4
GO:0002039	Molecular Function	p53 binding	0.0909443	0.311984	0	3
GO:0004013	Molecular Function	adenosylhomocysteinase activity	0.0909443	0.311984	2	1
GO:0004664	Molecular Function	prephenate dehydratase activity	0.0909443	0.311984	3	0
GO:0005217	Molecular Function	intracellular ligand-gated ion channel activity	0.0909443	0.311984	2	1
GO:0016802	Molecular Function	trialkylsulfonium hydrolase activity	0.0909443	0.311984	2	1
GO:0034485	Molecular Function	phosphatidylinositol-3,4,5-trisphosphate 5-phosphatase activity	0.0909443	0.311984	2	1
GO:0034594	Molecular Function	phosphatidylinositol trisphosphate phosphatase activity	0.0909443	0.311984	2	1
GO:0036361	Molecular Function	racemase activity, acting on amino acids and derivatives	0.0909443	0.311984	3	0
GO:0047661	Molecular Function	amino-acid racemase activity	0.0909443	0.311984	3	0
GO:0004872	Molecular Function	receptor activity	0.0924122	0.314882	16	16
GO:0004414	Molecular Function	homoserine O-acetyltransferase activity	0.0929372	0.314882	3	1
GO:0015368	Molecular Function	calcium:cation antiporter activity	0.0929372	0.314882	0	4
GO:0016002	Molecular Function	sulfite reductase activity	0.0929372	0.314882	4	0
GO:0051748	Molecular Function	UTP-monosaccharide-1-phosphate uridylyltransferase activity	0.0929372	0.314882	4	0
GO:0009381	Molecular Function	excinuclease ABC activity	0.0930239	0.314882	16	4
GO:0019760	Biological Process	glucosinolate metabolic process	0.0239651	0.318679	1	5
GO:0015793	Biological Process	glycerol transport	0.0241053	0.318679	3	0
GO:0015797	Biological Process	mannitol transport	0.0241053	0.318679	3	0
GO:0043154	Biological Process	negative regulation of cysteine-type endopeptidase activity involved in apoptotic process	0.0241053	0.318679	0	3
GO:1904949	Cellular Component	ATPase complex	0.0202458	0.319008	29	14
GO:0098797	Cellular Component	plasma membrane protein complex	0.0208096	0.319262	27	15
GO:0004729	Molecular Function	oxygen-dependent protoporphyrinogen oxidase activity	0.0956948	0.322496	6	1
GO:0070818	Molecular Function	protoporphyrinogen oxidase activity	0.0956948	0.322496	6	1
GO:0004312	Molecular Function	fatty acid synthase activity	0.0973755	0.327438	11	6
GO:0005261	Molecular Function	cation channel activity	0.0989767	0.332093	6	6
GO:0016630	Molecular Function	protochlorophyllide reductase activity	0.100316	0.335204	5	4
GO:0042625	Molecular Function	ATPase coupled ion transmembrane transporter activity	0.100342	0.335204	26	17
GO:0044255	Biological Process	cellular lipid metabolic process	0.0255006	0.33595	89	52
GO:0015846	Biological Process	polyamine transport	0.025691	0.335951	15	4
GO:0048527	Biological Process	lateral root development	0.025965	0.335951	9	3
GO:0010101	Biological Process	post-embryonic root morphogenesis	0.0260338	0.335951	6	2
GO:0010102	Biological Process	lateral root morphogenesis	0.0260338	0.335951	6	2
GO:0016143	Biological Process	S-glycoside metabolic process	0.0260338	0.335951	1	7
GO:0019757	Biological Process	glycosinolate metabolic process	0.0260338	0.335951	1	7
GO:0043096	Biological Process	purine nucleobase salvage	0.0263328	0.338654	4	0
GO:0016645	Molecular Function	oxidoreductase activity, acting on the CH-NH group of donors	0.102536	0.341788	10	5
GO:0046496	Biological Process	nicotinamide nucleotide metabolic process	0.0268405	0.342684	28	13
GO:0009607	Biological Process	response to biotic stimulus	0.0269203	0.342684	29	56
GO:0006577	Biological Process	amino-acid betaine metabolic process	0.0270087	0.342684	8	2
GO:0006578	Biological Process	amino-acid betaine biosynthetic process	0.0270087	0.342684	8	2
GO:0051186	Biological Process	cofactor metabolic process	0.0274017	0.344281	118	64
GO:0009123	Biological Process	nucleoside monophosphate metabolic process	0.0274868	0.344281	32	20
GO:0007600	Biological Process	sensory perception	0.0276299	0.344281	17	3
GO:0006767	Biological Process	water-soluble vitamin metabolic process	0.0279049	0.344281	42	20
GO:0015840	Biological Process	urea transport	0.0279216	0.344281	16	5
GO:0050787	Biological Process	detoxification of mercury ion	0.0282548	0.344281	5	4
GO:0006090	Biological Process	pyruvate metabolic process	0.0283998	0.344281	30	10
GO:0010268	Biological Process	brassinosteroid homeostasis	0.0285144	0.344281	1	4
GO:0016144	Biological Process	S-glycoside biosynthetic process	0.0285144	0.344281	0	5
GO:0019758	Biological Process	glycosinolate biosynthetic process	0.0285144	0.344281	0	5
GO:0055071	Biological Process	manganese ion homeostasis	0.0285144	0.344281	2	3
GO:0019725	Biological Process	cellular homeostasis	0.0289412	0.344281	36	14
GO:0009243	Biological Process	O antigen biosynthetic process	0.0292769	0.344281	11	6
GO:0046402	Biological Process	O antigen metabolic process	0.0292769	0.344281	11	6
GO:0009620	Biological Process	response to fungus	0.0293252	0.344281	8	22
GO:0015696	Biological Process	ammonium transport	0.0295675	0.344281	18	4
GO:0010358	Biological Process	leaf shaping	0.0295881	0.344281	1	1
GO:0015776	Biological Process	capsular polysaccharide transport	0.0295881	0.344281	2	0
GO:0032075	Biological Process	positive regulation of nuclease activity	0.0295881	0.344281	1	1
GO:0042381	Biological Process	hemolymph coagulation	0.0295881	0.344281	2	0
GO:0045951	Biological Process	positive regulation of mitotic recombination	0.0295881	0.344281	2	0
GO:0048629	Biological Process	trichome patterning	0.0295881	0.344281	1	1
GO:0080086	Biological Process	stamen filament development	0.0295881	0.344281	1	1
GO:1903341	Biological Process	regulation of meiotic DNA double-strand break formation	0.0295881	0.344281	2	0
GO:1903342	Biological Process	negative regulation of meiotic DNA double-strand break formation	0.0295881	0.344281	2	0
GO:0019684	Biological Process	photosynthesis, light reaction	0.0297752	0.344281	4	10
GO:0033866	Biological Process	nucleoside bisphosphate biosynthetic process	0.0297752	0.344281	9	5
GO:0034030	Biological Process	ribonucleoside bisphosphate biosynthetic process	0.0297752	0.344281	9	5
GO:0034033	Biological Process	purine nucleoside bisphosphate biosynthetic process	0.0297752	0.344281	9	5
GO:0006576	Biological Process	cellular biogenic amine metabolic process	0.0301126	0.347121	20	11
GO:0017144	Biological Process	drug metabolic process	0.0303015	0.348237	34	23
GO:0070588	Biological Process	calcium ion transmembrane transport	0.0303967	0.348273	2	10
GO:0004866	Molecular Function	endopeptidase inhibitor activity	0.105736	0.349468	3	5
GO:0004066	Molecular Function	asparagine synthase (glutamine-hydrolyzing) activity	0.106125	0.349468	0	3
GO:0015042	Molecular Function	trypanothione-disulfide reductase activity	0.106125	0.349468	1	2
GO:0016844	Molecular Function	strictosidine synthase activity	0.106125	0.349468	3	0
GO:0016855	Molecular Function	racemase and epimerase activity, acting on amino acids and derivatives	0.106125	0.349468	3	0
GO:0005351	Molecular Function	sugar:proton symporter activity	0.106439	0.349468	5	1
GO:0015149	Molecular Function	hexose transmembrane transporter activity	0.106439	0.349468	5	1
GO:0016877	Molecular Function	ligase activity, forming carbon-sulfur bonds	0.107343	0.351679	5	8
GO:0006824	Biological Process	cobalt ion transport	0.0309951	0.352989	17	4
GO:0015695	Biological Process	organic cation transport	0.0309951	0.352989	17	4
GO:0043167	Molecular Function	ion binding	0.108373	0.354295	386	365
GO:0004014	Molecular Function	adenosylmethionine decarboxylase activity	0.110735	0.355187	1	1
GO:0004157	Molecular Function	dihydropyrimidinase activity	0.110735	0.355187	2	0
GO:0008798	Molecular Function	beta-aspartyl-peptidase activity	0.110735	0.355187	2	0
GO:0008892	Molecular Function	guanine deaminase activity	0.110735	0.355187	2	0
GO:0009679	Molecular Function	hexose:proton symporter activity	0.110735	0.355187	1	1
GO:0033836	Molecular Function	flavonol 7-O-beta-glucosyltransferase activity	0.110735	0.355187	1	1
GO:0047472	Molecular Function	3-carboxy-cis,cis-muconate cycloisomerase activity	0.110735	0.355187	0	2
GO:0070012	Molecular Function	oligopeptidase activity	0.110735	0.355187	2	0
GO:0080046	Molecular Function	quercetin 4'-O-glucosyltransferase activity	0.110735	0.355187	1	1
GO:0009438	Biological Process	methylglyoxal metabolic process	0.0318181	0.359109	3	3
GO:0019362	Biological Process	pyridine nucleotide metabolic process	0.0318271	0.359109	28	13
GO:0019350	Biological Process	teichoic acid biosynthetic process	0.0323095	0.359109	4	4
GO:0046374	Biological Process	teichoic acid metabolic process	0.0323095	0.359109	4	4
GO:0009641	Biological Process	shade avoidance	0.0324724	0.359109	2	2
GO:2000117	Biological Process	negative regulation of cysteine-type endopeptidase activity	0.0324724	0.359109	0	4
GO:0009395	Biological Process	phospholipid catabolic process	0.0325772	0.359109	2	1
GO:0015798	Biological Process	myo-inositol transport	0.0325772	0.359109	3	0
GO:0018871	Biological Process	1-aminocyclopropane-1-carboxylate metabolic process	0.0325772	0.359109	0	3
GO:0042891	Biological Process	antibiotic transport	0.0325772	0.359109	1	2
GO:0045332	Biological Process	phospholipid translocation	0.0325772	0.359109	2	1
GO:0015937	Biological Process	coenzyme A biosynthetic process	0.0328058	0.360578	8	4
GO:0033993	Biological Process	response to lipid	0.0329117	0.360694	21	36
GO:0030414	Molecular Function	peptidase inhibitor activity	0.112852	0.361222	3	5
GO:0004757	Molecular Function	sepiapterin reductase activity	0.113243	0.361715	6	3
GO:0006869	Biological Process	lipid transport	0.0333433	0.364367	24	10
GO:0002229	Biological Process	defense response to oomycetes	0.0335409	0.36547	2	3
GO:0004316	Molecular Function	3-oxoacyl-[acyl-carrier-protein] reductase (NADPH) activity	0.114941	0.366375	7	5
GO:0008238	Molecular Function	exopeptidase activity	0.115723	0.3681	15	5
GO:0010026	Biological Process	trichome differentiation	0.0342266	0.370709	6	3
GO:0061687	Biological Process	detoxification of inorganic compound	0.0342266	0.370709	5	4
GO:0019755	Biological Process	one-carbon compound transport	0.0343158	0.370709	16	5
GO:0005126	Molecular Function	cytokine receptor binding	0.116837	0.370871	0	4
GO:0008678	Molecular Function	2-deoxy-D-gluconate 3-dehydrogenase activity	0.117128	0.371025	6	5
GO:0046608	Molecular Function	carotenoid isomerase activity	0.117996	0.373005	4	1
GO:0001539	Biological Process	cilium or flagellum-dependent cell motility	0.0352035	0.378138	5	5
GO:0018958	Biological Process	phenol-containing compound metabolic process	0.0352035	0.378138	5	5
GO:0006766	Biological Process	vitamin metabolic process	0.0353446	0.378577	42	20
GO:0005991	Biological Process	trehalose metabolic process	0.0358037	0.381335	5	3
GO:0031122	Biological Process	cytoplasmic microtubule organization	0.0358037	0.381335	5	3
GO:0030253	Biological Process	protein secretion by the type I secretion system	0.0360157	0.382515	17	5
GO:0019238	Molecular Function	cyclohydrolase activity	0.122211	0.384401	0	3
GO:0052716	Molecular Function	hydroquinone:oxygen oxidoreductase activity	0.122211	0.384401	2	1
GO:0008017	Molecular Function	microtubule binding	0.122355	0.384401	21	3
GO:0015276	Molecular Function	ligand-gated ion channel activity	0.12451	0.38771	4	2
GO:0016152	Molecular Function	mercury (II) reductase activity	0.12451	0.38771	3	3
GO:0022834	Molecular Function	ligand-gated channel activity	0.12451	0.38771	4	2
GO:0060089	Molecular Function	molecular transducer activity	0.125039	0.38771	18	16
GO:0004791	Molecular Function	thioredoxin-disulfide reductase activity	0.125382	0.38771	7	3
GO:0008743	Molecular Function	L-threonine 3-dehydrogenase activity	0.127044	0.38771	6	3
GO:0030599	Molecular Function	pectinesterase activity	0.127839	0.38771	3	5
GO:0005355	Molecular Function	glucose transmembrane transporter activity	0.128734	0.38771	4	1
GO:0016597	Molecular Function	amino acid binding	0.128734	0.38771	1	4
GO:0003855	Molecular Function	3-dehydroquinate dehydratase activity	0.135735	0.38771	1	1
GO:0004012	Molecular Function	phospholipid-translocating ATPase activity	0.135735	0.38771	2	0
GO:0004329	Molecular Function	formate-tetrahydrofolate ligase activity	0.135735	0.38771	0	2
GO:0004356	Molecular Function	glutamate-ammonia ligase activity	0.135735	0.38771	1	1
GO:0004751	Molecular Function	ribose-5-phosphate isomerase activity	0.135735	0.38771	1	1
GO:0005452	Molecular Function	inorganic anion exchanger activity	0.135735	0.38771	2	0
GO:0008569	Molecular Function	ATP-dependent microtubule motor activity, minus-end-directed	0.135735	0.38771	1	1
GO:0018515	Molecular Function	pimeloyl-CoA dehydrogenase activity	0.135735	0.38771	1	1
GO:0033094	Molecular Function	butane-1,4-diamine:2-oxoglutarate aminotransferase activity	0.135735	0.38771	2	0
GO:0035197	Molecular Function	siRNA binding	0.135735	0.38771	2	0
GO:0046522	Molecular Function	S-methyl-5-thioribose kinase activity	0.135735	0.38771	0	2
GO:0047893	Molecular Function	flavonol 3-O-glucosyltransferase activity	0.135735	0.38771	1	1
GO:0004594	Molecular Function	pantothenate kinase activity	0.139115	0.38771	0	3
GO:0015556	Molecular Function	C4-dicarboxylate transmembrane transporter activity	0.139115	0.38771	0	3
GO:0016880	Molecular Function	acid-ammonia (or amide) ligase activity	0.139115	0.38771	2	1
GO:0000827	Molecular Function	inositol-1,3,4,5,6-pentakisphosphate kinase activity	0.140386	0.38771	1	0
GO:0000828	Molecular Function	inositol hexakisphosphate kinase activity	0.140386	0.38771	1	0
GO:0000829	Molecular Function	inositol heptakisphosphate kinase activity	0.140386	0.38771	1	0
GO:0000832	Molecular Function	inositol hexakisphosphate 5-kinase activity	0.140386	0.38771	1	0
GO:0001030	Molecular Function	RNA polymerase III type 1 promoter DNA binding	0.140386	0.38771	0	1
GO:0001031	Molecular Function	RNA polymerase III type 2 promoter DNA binding	0.140386	0.38771	0	1
GO:0003878	Molecular Function	ATP citrate synthase activity	0.140386	0.38771	0	1
GO:0004305	Molecular Function	ethanolamine kinase activity	0.140386	0.38771	0	1
GO:0004365	Molecular Function	glyceraldehyde-3-phosphate dehydrogenase (NAD+) (phosphorylating) activity	0.140386	0.38771	1	0
GO:0004489	Molecular Function	methylenetetrahydrofolate reductase (NAD(P)H) activity	0.140386	0.38771	1	0
GO:0004510	Molecular Function	tryptophan 5-monooxygenase activity	0.140386	0.38771	1	0
GO:0004657	Molecular Function	proline dehydrogenase activity	0.140386	0.38771	1	0
GO:0004851	Molecular Function	uroporphyrin-III C-methyltransferase activity	0.140386	0.38771	1	0
GO:0005356	Molecular Function	hydrogen:glucose symporter activity	0.140386	0.38771	0	1
GO:0005358	Molecular Function	high-affinity hydrogen:glucose symporter activity	0.140386	0.38771	0	1
GO:0008929	Molecular Function	methylglyoxal synthase activity	0.140386	0.38771	1	0
GO:0009978	Molecular Function	allene oxide synthase activity	0.140386	0.38771	1	0
GO:0015292	Molecular Function	uniporter activity	0.140386	0.38771	0	1
GO:0015658	Molecular Function	branched-chain amino acid transmembrane transporter activity	0.140386	0.38771	1	0
GO:0016618	Molecular Function	hydroxypyruvate reductase activity	0.140386	0.38771	1	0
GO:0018658	Molecular Function	salicylate 1-monooxygenase activity	0.140386	0.38771	1	0
GO:0030267	Molecular Function	glyoxylate reductase (NADP) activity	0.140386	0.38771	1	0
GO:0030604	Molecular Function	1-deoxy-D-xylulose-5-phosphate reductoisomerase activity	0.140386	0.38771	1	0
GO:0031210	Molecular Function	phosphatidylcholine binding	0.140386	0.38771	0	1
GO:0033857	Molecular Function	diphosphoinositol-pentakisphosphate kinase activity	0.140386	0.38771	1	0
GO:0033885	Molecular Function	10-hydroxy-9-(phosphonooxy)octadecanoate phosphatase activity	0.140386	0.38771	1	0
GO:0034480	Molecular Function	phosphatidylcholine phospholipase C activity	0.140386	0.38771	1	0
GO:0035240	Molecular Function	dopamine binding	0.140386	0.38771	1	0
GO:0042577	Molecular Function	lipid phosphatase activity	0.140386	0.38771	1	0
GO:0043548	Molecular Function	phosphatidylinositol 3-kinase binding	0.140386	0.38771	0	1
GO:0046964	Molecular Function	3'-phosphoadenosine 5'-phosphosulfate transmembrane transporter activity	0.140386	0.38771	0	1
GO:0047364	Molecular Function	desulfoglucosinolate sulfotransferase activity	0.140386	0.38771	0	1
GO:0047498	Molecular Function	calcium-dependent phospholipase A2 activity	0.140386	0.38771	0	1
GO:0050997	Molecular Function	quaternary ammonium group binding	0.140386	0.38771	0	1
GO:0052723	Molecular Function	inositol hexakisphosphate 1-kinase activity	0.140386	0.38771	1	0
GO:0052724	Molecular Function	inositol hexakisphosphate 3-kinase activity	0.140386	0.38771	1	0
GO:0061676	Molecular Function	importin-alpha family protein binding	0.140386	0.38771	1	0
GO:0070330	Molecular Function	aromatase activity	0.140386	0.38771	1	0
GO:0072544	Molecular Function	L-DOPA binding	0.140386	0.38771	1	0
GO:0072545	Molecular Function	tyrosine binding	0.140386	0.38771	1	0
GO:0097007	Molecular Function	4,8,12-trimethyltrideca-1,3,7,11-tetraene synthase activity	0.140386	0.38771	1	0
GO:0097008	Molecular Function	(3E)-4,8-dimethyl-1,3,7-nonatriene synthase activity	0.140386	0.38771	1	0
GO:1901338	Molecular Function	catecholamine binding	0.140386	0.38771	1	0
GO:0000989	Molecular Function	transcription factor activity, transcription factor binding	0.142619	0.393166	16	13
GO:0006468	Biological Process	protein phosphorylation	0.0371688	0.393656	68	113
GO:0045735	Molecular Function	nutrient reservoir activity	0.143097	0.393774	2	2
GO:0061135	Molecular Function	endopeptidase regulator activity	0.143799	0.394746	3	5
GO:0008831	Molecular Function	dTDP-4-dehydrorhamnose reductase activity	0.143966	0.394746	2	4
GO:0009065	Biological Process	glutamine family amino acid catabolic process	0.0375159	0.396223	4	5
GO:1901136	Biological Process	carbohydrate derivative catabolic process	0.0388727	0.407631	10	4
GO:0019835	Biological Process	cytolysis	0.0390836	0.407631	3	2
GO:0051307	Biological Process	meiotic chromosome separation	0.0390836	0.407631	5	0
GO:0015669	Biological Process	gas transport	0.0393778	0.407631	4	0
GO:0015671	Biological Process	oxygen transport	0.0393778	0.407631	4	0
GO:0098660	Biological Process	inorganic ion transmembrane transport	0.0394885	0.407631	25	34
GO:0033865	Biological Process	nucleoside bisphosphate metabolic process	0.0395664	0.407631	12	6
GO:0033875	Biological Process	ribonucleoside bisphosphate metabolic process	0.0395664	0.407631	12	6
GO:0034032	Biological Process	purine nucleoside bisphosphate metabolic process	0.0395664	0.407631	12	6
GO:0004647	Molecular Function	phosphoserine phosphatase activity	0.149328	0.407985	5	4
GO:0061134	Molecular Function	peptidase regulator activity	0.149328	0.407985	3	6
GO:0004439	Molecular Function	phosphatidylinositol-4,5-bisphosphate 5-phosphatase activity	0.156748	0.42596	2	1
GO:0004837	Molecular Function	tyrosine decarboxylase activity	0.156748	0.42596	2	1
GO:0008879	Molecular Function	glucose-1-phosphate thymidylyltransferase activity	0.156748	0.42596	2	1
GO:0004856	Molecular Function	xylulokinase activity	0.157021	0.42596	4	0
GO:0043168	Molecular Function	anion binding	0.160354	0.431315	238	222
GO:0004130	Molecular Function	cytochrome-c peroxidase activity	0.161814	0.431315	1	1
GO:0004587	Molecular Function	ornithine-oxo-acid transaminase activity	0.161814	0.431315	2	0
GO:0004802	Molecular Function	transketolase activity	0.161814	0.431315	1	1
GO:0008453	Molecular Function	alanine-glyoxylate transaminase activity	0.161814	0.431315	2	0
GO:0008837	Molecular Function	diaminopimelate epimerase activity	0.161814	0.431315	2	0
GO:0015105	Molecular Function	arsenite transmembrane transporter activity	0.161814	0.431315	1	1
GO:0015169	Molecular Function	glycerol-3-phosphate transmembrane transporter activity	0.161814	0.431315	2	0
GO:0016707	Molecular Function	gibberellin 3-beta-dioxygenase activity	0.161814	0.431315	2	0
GO:0042132	Molecular Function	fructose 1,6-bisphosphate 1-phosphatase activity	0.161814	0.431315	0	2
GO:0098662	Biological Process	inorganic cation transmembrane transport	0.0420022	0.43155	23	32
GO:0015086	Molecular Function	cadmium ion transmembrane transporter activity	0.162833	0.433278	4	7
GO:0004355	Molecular Function	glutamate synthase (NADPH) activity	0.16341	0.433332	6	1
GO:0008773	Molecular Function	[protein-PII] uridylyltransferase activity	0.16342	0.433332	2	3
GO:0009772	Biological Process	photosynthetic electron transport in photosystem II	0.042386	0.434313	0	3
GO:0004020	Molecular Function	adenylylsulfate kinase activity	0.164714	0.436006	5	1
GO:0009719	Biological Process	response to endogenous stimulus	0.0427039	0.436388	47	88
GO:0044699	Biological Process	single-organism process	0.0428495	0.436696	681	532
GO:0009226	Biological Process	nucleotide-sugar biosynthetic process	0.0439803	0.447015	12	6
GO:0004122	Molecular Function	cystathionine beta-synthase activity	0.171421	0.452895	1	3
GO:0000287	Molecular Function	magnesium ion binding	0.171686	0.452895	16	6
GO:0070403	Molecular Function	NAD+ binding	0.173095	0.455827	5	2
GO:0016131	Biological Process	brassinosteroid metabolic process	0.0451512	0.456461	1	4
GO:0043622	Biological Process	cortical microtubule organization	0.0451512	0.456461	2	3
GO:0000910	Biological Process	cytokinesis	0.0456213	0.458526	33	10
GO:0072524	Biological Process	pyridine-containing compound metabolic process	0.0456213	0.458526	29	14
GO:1901135	Biological Process	carbohydrate derivative metabolic process	0.0457715	0.458526	101	68
GO:0033014	Biological Process	tetrapyrrole biosynthetic process	0.0461305	0.458526	40	18
GO:1901615	Biological Process	organic hydroxy compound metabolic process	0.0461305	0.458526	34	24
GO:0032870	Biological Process	cellular response to hormone stimulus	0.0464879	0.458526	28	45
GO:0010446	Biological Process	response to alkaline pH	0.0469192	0.458526	0	2
GO:0015709	Biological Process	thiosulfate transport	0.0469192	0.458526	0	2
GO:0030417	Biological Process	nicotianamine metabolic process	0.0469192	0.458526	2	0
GO:0030418	Biological Process	nicotianamine biosynthetic process	0.0469192	0.458526	2	0
GO:0046356	Biological Process	acetyl-CoA catabolic process	0.0469192	0.458526	1	1
GO:0071398	Biological Process	cellular response to fatty acid	0.0469192	0.458526	2	0
GO:0042445	Biological Process	hormone metabolic process	0.0470201	0.458526	11	12
GO:0009095	Biological Process	aromatic amino acid family biosynthetic process, prephenate pathway	0.0470531	0.458526	3	1
GO:0004869	Molecular Function	cysteine-type endopeptidase inhibitor activity	0.175735	0.461984	0	5
GO:0016655	Molecular Function	oxidoreductase activity, acting on NAD(P)H, quinone or similar compound as acceptor	0.176516	0.46324	14	8
GO:2001057	Biological Process	reactive nitrogen species metabolic process	0.0477844	0.464454	5	3
GO:0006865	Biological Process	amino acid transport	0.0483992	0.469224	25	11
GO:0019287	Biological Process	isopentenyl diphosphate biosynthetic process, mevalonate pathway	0.0486563	0.46931	5	4
GO:0030244	Biological Process	cellulose biosynthetic process	0.0486563	0.46931	3	6
GO:0036094	Molecular Function	small molecule binding	0.180891	0.473911	261	235
GO:0042451	Biological Process	purine nucleoside biosynthetic process	0.050001	0.479832	19	17
GO:0046129	Biological Process	purine ribonucleoside biosynthetic process	0.050001	0.479832	19	17
GO:0006549	Biological Process	isoleucine metabolic process	0.0501698	0.480233	6	6
GO:0043647	Biological Process	inositol phosphate metabolic process	0.0504256	0.481463	5	2
GO:0030955	Molecular Function	potassium ion binding	0.186256	0.481938	4	0
GO:0016903	Molecular Function	oxidoreductase activity, acting on the aldehyde or oxo group of donors	0.186455	0.481938	17	12
GO:0000156	Molecular Function	phosphorelay response regulator activity	0.187644	0.481938	5	3
GO:0047733	Molecular Function	CDP-glucose 4,6-dehydratase activity	0.187644	0.481938	5	3
GO:0000981	Molecular Function	RNA polymerase II transcription factor activity, sequence-specific DNA binding	0.187886	0.481938	9	7
GO:0000293	Molecular Function	ferric-chelate reductase activity	0.18868	0.481938	2	0
GO:0004420	Molecular Function	hydroxymethylglutaryl-CoA reductase (NADPH) activity	0.18868	0.481938	1	1
GO:0005219	Molecular Function	ryanodine-sensitive calcium-release channel activity	0.18868	0.481938	2	0
GO:0008966	Molecular Function	phosphoglucosamine mutase activity	0.18868	0.481938	1	1
GO:0015278	Molecular Function	calcium-release channel activity	0.18868	0.481938	2	0
GO:0016211	Molecular Function	ammonia ligase activity	0.18868	0.481938	1	1
GO:0034073	Molecular Function	tetrahymanol cyclase activity	0.18868	0.481938	2	0
GO:0045303	Molecular Function	diaminobutyrate-2-oxoglutarate transaminase activity	0.18868	0.481938	2	0
GO:0050480	Molecular Function	imidazolonepropionase activity	0.18868	0.481938	2	0
GO:0099604	Molecular Function	ligand-gated calcium channel activity	0.18868	0.481938	2	0
GO:0009228	Biological Process	thiamine biosynthetic process	0.0510588	0.484363	12	7
GO:0042724	Biological Process	thiamine-containing compound biosynthetic process	0.0510588	0.484363	12	7
GO:1901362	Biological Process	organic cyclic compound biosynthetic process	0.0512243	0.484363	213	220
GO:0008643	Biological Process	carbohydrate transport	0.0512417	0.484363	31	11
GO:0016639	Molecular Function	oxidoreductase activity, acting on the CH-NH2 group of donors, NAD or NADP as acceptor	0.190391	0.485496	8	1
GO:0006072	Biological Process	glycerol-3-phosphate metabolic process	0.0517487	0.48645	4	1
GO:0008216	Biological Process	spermidine metabolic process	0.0521058	0.48645	3	3
GO:0010311	Biological Process	lateral root formation	0.0521058	0.48645	5	1
GO:0046173	Biological Process	polyol biosynthetic process	0.0521058	0.48645	5	1
GO:0052646	Biological Process	alditol phosphate metabolic process	0.0521058	0.48645	4	2
GO:0008839	Molecular Function	4-hydroxy-tetrahydrodipicolinate reductase	0.193848	0.489914	2	1
GO:0045181	Molecular Function	glutamate synthase activity, NAD(P)H as acceptor	0.197033	0.489914	7	1
GO:0015930	Molecular Function	glutamate synthase activity	0.199142	0.489914	8	1
GO:0042973	Molecular Function	glucan endo-1,3-beta-D-glucosidase activity	0.201486	0.489914	3	1
GO:0000772	Molecular Function	mating pheromone activity	0.20301	0.489914	0	1
GO:0000994	Molecular Function	RNA polymerase III core binding	0.20301	0.489914	0	1
GO:0003839	Molecular Function	gamma-glutamylcyclotransferase activity	0.20301	0.489914	0	1
GO:0004328	Molecular Function	formamidase activity	0.20301	0.489914	0	1
GO:0004398	Molecular Function	histidine decarboxylase activity	0.20301	0.489914	0	1
GO:0004622	Molecular Function	lysophospholipase activity	0.20301	0.489914	0	1
GO:0005344	Molecular Function	oxygen transporter activity	0.20301	0.489914	1	0
GO:0008336	Molecular Function	gamma-butyrobetaine dioxygenase activity	0.20301	0.489914	0	1
GO:0009784	Molecular Function	transmembrane receptor histidine kinase activity	0.20301	0.489914	1	0
GO:0009885	Molecular Function	transmembrane histidine kinase cytokinin receptor activity	0.20301	0.489914	1	0
GO:0010178	Molecular Function	IAA-amino acid conjugate hydrolase activity	0.20301	0.489914	0	1
GO:0015066	Molecular Function	alpha-amylase inhibitor activity	0.20301	0.489914	1	0
GO:0016712	Molecular Function	oxidoreductase activity, acting on paired donors, with incorporation or reduction of molecular oxygen, reduced flavin or flavoprotein as one donor, and incorporation of one atom of oxygen	0.20301	0.489914	1	0
GO:0016989	Molecular Function	sigma factor antagonist activity	0.20301	0.489914	1	0
GO:0017046	Molecular Function	peptide hormone binding	0.20301	0.489914	0	1
GO:0017103	Molecular Function	UTP:galactose-1-phosphate uridylyltransferase activity	0.20301	0.489914	1	0
GO:0030788	Molecular Function	precorrin-2 C20-methyltransferase activity	0.20301	0.489914	1	0
GO:0031679	Molecular Function	NADH dehydrogenase (plastoquinone) activity	0.20301	0.489914	0	1
GO:0035529	Molecular Function	NADH pyrophosphatase activity	0.20301	0.489914	0	1
GO:0043539	Molecular Function	protein serine/threonine kinase activator activity	0.20301	0.489914	1	0
GO:0046026	Molecular Function	precorrin-4 C11-methyltransferase activity	0.20301	0.489914	1	0
GO:0046409	Molecular Function	p-coumarate 3-hydroxylase activity	0.20301	0.489914	1	0
GO:0046577	Molecular Function	long-chain-alcohol oxidase activity	0.20301	0.489914	1	0
GO:0047689	Molecular Function	aspartate racemase activity	0.20301	0.489914	1	0
GO:0047850	Molecular Function	diaminopimelate dehydrogenase activity	0.20301	0.489914	1	0
GO:0050589	Molecular Function	leucocyanidin oxygenase activity	0.20301	0.489914	1	0
GO:0051116	Molecular Function	cobaltochelatase activity	0.20301	0.489914	1	0
GO:0051575	Molecular Function	5'-deoxyribose-5-phosphate lyase activity	0.20301	0.489914	1	0
GO:0080084	Molecular Function	5S rDNA binding	0.20301	0.489914	0	1
GO:0080139	Molecular Function	borate efflux transmembrane transporter activity	0.20301	0.489914	1	0
GO:0009311	Biological Process	oligosaccharide metabolic process	0.0526105	0.489951	17	17
GO:0006168	Biological Process	adenine salvage	0.0534901	0.490888	3	0
GO:0009833	Biological Process	plant-type primary cell wall biogenesis	0.0534901	0.490888	0	3
GO:0015791	Biological Process	polyol transport	0.0534901	0.490888	3	0
GO:0034204	Biological Process	lipid translocation	0.0534901	0.490888	2	1
GO:0046083	Biological Process	adenine metabolic process	0.0534901	0.490888	3	0
GO:0046084	Biological Process	adenine biosynthetic process	0.0534901	0.490888	3	0
GO:0004024	Molecular Function	alcohol dehydrogenase activity, zinc-dependent	0.206609	0.497814	5	3
GO:0015748	Biological Process	organophosphate ester transport	0.0546596	0.500407	22	6
GO:0005267	Molecular Function	potassium channel activity	0.209626	0.503496	3	3
GO:0005402	Molecular Function	cation:sugar symporter activity	0.209626	0.503496	5	1
GO:0009113	Biological Process	purine nucleobase biosynthetic process	0.0554955	0.504395	4	0
GO:0010207	Biological Process	photosystem II assembly	0.0554955	0.504395	0	4
GO:0048359	Biological Process	mucilage metabolic process involved in seed coat development	0.0554955	0.504395	4	0
GO:0003983	Molecular Function	UTP:glucose-1-phosphate uridylyltransferase activity	0.213141	0.507046	3	0
GO:0016843	Molecular Function	amine-lyase activity	0.213141	0.507046	3	0
GO:0003680	Molecular Function	AT DNA binding	0.216082	0.507046	2	0
GO:0004357	Molecular Function	glutamate-cysteine ligase activity	0.216082	0.507046	2	0
GO:0004505	Molecular Function	phenylalanine 4-monooxygenase activity	0.216082	0.507046	2	0
GO:0005280	Molecular Function	hydrogen:amino acid symporter activity	0.216082	0.507046	1	1
GO:0008242	Molecular Function	omega peptidase activity	0.216082	0.507046	2	0
GO:0015159	Molecular Function	polysaccharide transmembrane transporter activity	0.216082	0.507046	2	0
GO:0015495	Molecular Function	gamma-aminobutyric acid:proton symporter activity	0.216082	0.507046	1	1
GO:0016862	Molecular Function	intramolecular oxidoreductase activity, interconverting keto- and enol-groups	0.216082	0.507046	0	2
GO:0030151	Molecular Function	molybdenum ion binding	0.216082	0.507046	2	0
GO:0048001	Molecular Function	erythrose-4-phosphate dehydrogenase activity	0.216082	0.507046	2	0
GO:0070851	Molecular Function	growth factor receptor binding	0.216082	0.507046	0	2
GO:0015926	Molecular Function	glucosidase activity	0.216364	0.507046	4	4
GO:0004008	Molecular Function	copper-exporting ATPase activity	0.216917	0.507046	4	6
GO:0043682	Molecular Function	copper-transporting ATPase activity	0.216917	0.507046	4	6
GO:0031420	Molecular Function	alkali metal ion binding	0.217069	0.507046	4	0
GO:0033612	Molecular Function	receptor serine/threonine kinase binding	0.217069	0.507046	1	3
GO:0016226	Biological Process	iron-sulfur cluster assembly	0.0570449	0.515997	20	6
GO:0031163	Biological Process	metallo-sulfur cluster assembly	0.0570449	0.515997	20	6
GO:0016814	Molecular Function	hydrolase activity, acting on carbon-nitrogen (but not peptide) bonds, in cyclic amidines	0.221474	0.516548	3	3
GO:0044723	Biological Process	single-organism carbohydrate metabolic process	0.0572827	0.516911	82	61
GO:0008081	Molecular Function	phosphoric diester hydrolase activity	0.224153	0.522001	5	6
GO:0006566	Biological Process	threonine metabolic process	0.0581841	0.52245	10	10
GO:0043650	Biological Process	dicarboxylic acid biosynthetic process	0.0581841	0.52245	16	4
GO:0071804	Biological Process	cellular potassium ion transport	0.0584491	0.52245	7	6
GO:0071805	Biological Process	potassium ion transmembrane transport	0.0584491	0.52245	7	6
GO:0010951	Biological Process	negative regulation of endopeptidase activity	0.0588784	0.523014	1	4
GO:2000022	Biological Process	regulation of jasmonic acid mediated signaling pathway	0.0588784	0.523014	0	5
GO:0009097	Biological Process	isoleucine biosynthetic process	0.0590563	0.523014	6	5
GO:0042537	Biological Process	benzene-containing compound metabolic process	0.0590656	0.523014	16	6
GO:0090558	Biological Process	plant epidermis development	0.0593227	0.524063	11	7
GO:0031683	Molecular Function	G-protein beta/gamma-subunit complex binding	0.226288	0.526172	4	4
GO:0005249	Molecular Function	voltage-gated potassium channel activity	0.228136	0.529663	2	3
GO:0071229	Biological Process	cellular response to acid chemical	0.0607551	0.535467	18	20
GO:0004970	Molecular Function	ionotropic glutamate receptor activity	0.232819	0.536466	2	1
GO:0005548	Molecular Function	phospholipid transporter activity	0.232819	0.536466	2	1
GO:0008066	Molecular Function	glutamate receptor activity	0.232819	0.536466	2	1
GO:0016703	Molecular Function	oxidoreductase activity, acting on single donors with incorporation of molecular oxygen, incorporation of one atom of oxygen (internal monooxygenases or internal mixed function oxidases)	0.232819	0.536466	3	0
GO:0045330	Molecular Function	aspartyl esterase activity	0.232819	0.536466	2	1
GO:0019239	Molecular Function	deaminase activity	0.233538	0.537312	3	3
GO:0055074	Biological Process	calcium ion homeostasis	0.0611657	0.537831	2	5
GO:0015434	Molecular Function	cadmium-transporting ATPase activity	0.234322	0.538306	4	6
GO:0009523	Cellular Component	photosystem II	0.0360933	0.539548	2	8
GO:0032403	Molecular Function	protein complex binding	0.235449	0.540086	34	9
GO:0010876	Biological Process	lipid localization	0.0618567	0.542028	24	10
GO:0009066	Biological Process	aspartate family amino acid metabolic process	0.0619297	0.542028	28	25
GO:0030243	Biological Process	cellulose metabolic process	0.0626791	0.547321	7	7
GO:0004368	Molecular Function	glycerol-3-phosphate dehydrogenase activity	0.241897	0.550978	4	1
GO:0005262	Molecular Function	calcium channel activity	0.241897	0.550978	3	2
GO:0009055	Molecular Function	electron carrier activity	0.242302	0.550978	10	14
GO:0003867	Molecular Function	4-aminobutyrate transaminase activity	0.243799	0.550978	2	0
GO:0008083	Molecular Function	growth factor activity	0.243799	0.550978	0	2
GO:0008677	Molecular Function	2-dehydropantoate 2-reductase activity	0.243799	0.550978	1	1
GO:0008788	Molecular Function	alpha,alpha-phosphotrehalase activity	0.243799	0.550978	2	0
GO:0033170	Molecular Function	protein-DNA loading ATPase activity	0.243799	0.550978	2	0
GO:0047471	Molecular Function	maltose alpha-D-glucosyltransferase activity	0.243799	0.550978	2	0
GO:0051060	Molecular Function	pullulanase activity	0.243799	0.550978	1	1
GO:0004022	Molecular Function	alcohol dehydrogenase (NAD) activity	0.245231	0.553396	6	3
GO:0015925	Molecular Function	galactosidase activity	0.246998	0.555745	3	4
GO:0051903	Molecular Function	S-(hydroxymethyl)glutathione dehydrogenase activity	0.246998	0.555745	5	2
GO:0005230	Molecular Function	extracellular ligand-gated ion channel activity	0.252803	0.558661	2	1
GO:0005310	Molecular Function	dicarboxylic acid transmembrane transporter activity	0.252803	0.558661	0	3
GO:0005384	Molecular Function	manganese ion transmembrane transporter activity	0.252803	0.558661	3	0
GO:0010309	Molecular Function	acireductone dioxygenase [iron(II)-requiring] activity	0.252803	0.558661	3	0
GO:0034595	Molecular Function	phosphatidylinositol phosphate 5-phosphatase activity	0.252803	0.558661	2	1
GO:0050627	Molecular Function	mycothione reductase activity	0.252803	0.558661	1	2
GO:0016765	Molecular Function	transferase activity, transferring alkyl or aryl (other than methyl) groups	0.255205	0.558661	10	7
GO:0016901	Molecular Function	oxidoreductase activity, acting on the CH-OH group of donors, quinone or similar compound as acceptor	0.255871	0.558661	4	1
GO:0016811	Molecular Function	hydrolase activity, acting on carbon-nitrogen (but not peptide) bonds, in linear amides	0.258238	0.558661	8	5
GO:0050607	Molecular Function	mycothiol-dependent formaldehyde dehydrogenase activity	0.258285	0.558661	5	2
GO:0000035	Molecular Function	acyl binding	0.261074	0.558661	0	1
GO:0004708	Molecular Function	MAP kinase kinase activity	0.261074	0.558661	1	0
GO:0004788	Molecular Function	thiamine diphosphokinase activity	0.261074	0.558661	1	0
GO:0005221	Molecular Function	intracellular cyclic nucleotide activated cation channel activity	0.261074	0.558661	0	1
GO:0005222	Molecular Function	intracellular cAMP activated cation channel activity	0.261074	0.558661	0	1
GO:0008124	Molecular Function	4-alpha-hydroxytetrahydrobiopterin dehydratase activity	0.261074	0.558661	0	1
GO:0008448	Molecular Function	N-acetylglucosamine-6-phosphate deacetylase activity	0.261074	0.558661	1	0
GO:0008721	Molecular Function	D-serine ammonia-lyase activity	0.261074	0.558661	1	0
GO:0008794	Molecular Function	arsenate reductase (glutaredoxin) activity	0.261074	0.558661	1	0
GO:0008821	Molecular Function	crossover junction endodeoxyribonuclease activity	0.261074	0.558661	1	0
GO:0008834	Molecular Function	di-trans,poly-cis-decaprenylcistransferase activity	0.261074	0.558661	0	1
GO:0010295	Molecular Function	(+)-abscisic acid 8'-hydroxylase activity	0.261074	0.558661	0	1
GO:0015172	Molecular Function	acidic amino acid transmembrane transporter activity	0.261074	0.558661	0	1
GO:0015271	Molecular Function	outward rectifier potassium channel activity	0.261074	0.558661	0	1
GO:0016673	Molecular Function	oxidoreductase activity, acting on a sulfur group of donors, iron-sulfur protein as acceptor	0.261074	0.558661	1	0
GO:0019863	Molecular Function	IgE binding	0.261074	0.558661	1	0
GO:0030614	Molecular Function	oxidoreductase activity, acting on phosphorus or arsenic in donors, disulfide as acceptor	0.261074	0.558661	1	0
GO:0033816	Molecular Function	diaminobutyrate acetyltransferase activity	0.261074	0.558661	0	1
GO:0043115	Molecular Function	precorrin-2 dehydrogenase activity	0.261074	0.558661	1	0
GO:0043855	Molecular Function	cyclic nucleotide-gated ion channel activity	0.261074	0.558661	0	1
GO:0046715	Molecular Function	borate transmembrane transporter activity	0.261074	0.558661	1	0
GO:0047987	Molecular Function	hydroperoxide dehydratase activity	0.261074	0.558661	1	0
GO:0050311	Molecular Function	sulfite reductase (ferredoxin) activity	0.261074	0.558661	1	0
GO:0050811	Molecular Function	GABA receptor binding	0.261074	0.558661	0	1
GO:0070773	Molecular Function	protein-N-terminal glutamine amidohydrolase activity	0.261074	0.558661	1	0
GO:0033013	Biological Process	tetrapyrrole metabolic process	0.0641629	0.558986	44	18
GO:0042128	Biological Process	nitrate assimilation	0.0646419	0.561037	4	2
GO:0009835	Biological Process	fruit ripening	0.0646951	0.561037	2	2
GO:0009088	Biological Process	threonine biosynthetic process	0.0650828	0.562716	3	7
GO:0009244	Biological Process	lipopolysaccharide core region biosynthetic process	0.0657105	0.562716	7	6
GO:0046401	Biological Process	lipopolysaccharide core region metabolic process	0.0657105	0.562716	7	6
GO:0007076	Biological Process	mitotic chromosome condensation	0.065832	0.562716	3	0
GO:0046209	Biological Process	nitric oxide metabolic process	0.065832	0.562716	2	1
GO:0015729	Biological Process	oxaloacetate transport	0.0669845	0.562716	0	2
GO:0015744	Biological Process	succinate transport	0.0669845	0.562716	0	2
GO:0030002	Biological Process	cellular anion homeostasis	0.0669845	0.562716	2	0
GO:0030320	Biological Process	cellular monovalent inorganic anion homeostasis	0.0669845	0.562716	2	0
GO:0071422	Biological Process	succinate transmembrane transport	0.0669845	0.562716	0	2
GO:0080001	Biological Process	mucilage extrusion from seed coat	0.0669845	0.562716	2	0
GO:1902356	Biological Process	oxaloacetate(2-) transmembrane transport	0.0669845	0.562716	0	2
GO:0006040	Biological Process	amino sugar metabolic process	0.0673159	0.562716	7	4
GO:0006563	Biological Process	L-serine metabolic process	0.0673623	0.562716	10	9
GO:0006772	Biological Process	thiamine metabolic process	0.0673623	0.562716	12	7
GO:0042723	Biological Process	thiamine-containing compound metabolic process	0.0673623	0.562716	12	7
GO:0046351	Biological Process	disaccharide biosynthetic process	0.0674187	0.562716	5	3
GO:0005873	Cellular Component	plus-end kinesin complex	0.0386112	0.562759	2	0
GO:0034357	Cellular Component	photosynthetic membrane	0.0398328	0.566404	8	21
GO:0098655	Biological Process	cation transmembrane transport	0.0680206	0.566489	25	32
GO:0044262	Biological Process	cellular carbohydrate metabolic process	0.0682025	0.566755	49	37
GO:0071555	Biological Process	cell wall organization	0.0700249	0.568803	18	23
GO:0006733	Biological Process	oxidoreduction coenzyme metabolic process	0.0705958	0.568803	43	18
GO:0006720	Biological Process	isoprenoid metabolic process	0.071305	0.568803	29	15
GO:0043410	Biological Process	positive regulation of MAPK cascade	0.0715163	0.568803	3	3
GO:0016051	Biological Process	carbohydrate biosynthetic process	0.0718954	0.568803	31	33
GO:0009404	Biological Process	toxin metabolic process	0.0734801	0.568803	9	6
GO:0008299	Biological Process	isoprenoid biosynthetic process	0.0737113	0.568803	28	14
GO:0007172	Biological Process	signal complex assembly	0.0738646	0.568803	0	1
GO:0010401	Biological Process	pectic galactan metabolic process	0.0738646	0.568803	1	0
GO:0010438	Biological Process	cellular response to sulfur starvation	0.0738646	0.568803	0	1
GO:0015712	Biological Process	hexose phosphate transport	0.0738646	0.568803	1	0
GO:0030255	Biological Process	protein secretion by the type IV secretion system	0.0738646	0.568803	0	1
GO:0030978	Biological Process	alpha-glucan metabolic process	0.0738646	0.568803	1	0
GO:0030979	Biological Process	alpha-glucan biosynthetic process	0.0738646	0.568803	1	0
GO:0032079	Biological Process	positive regulation of endodeoxyribonuclease activity	0.0738646	0.568803	1	0
GO:0033306	Biological Process	phytol metabolic process	0.0738646	0.568803	1	0
GO:0036070	Biological Process	light-independent bacteriochlorophyll biosynthetic process	0.0738646	0.568803	1	0
GO:0042814	Biological Process	monopolar cell growth	0.0738646	0.568803	0	1
GO:0043402	Biological Process	glucocorticoid mediated signaling pathway	0.0738646	0.568803	0	1
GO:0044097	Biological Process	secretion by the type IV secretion system	0.0738646	0.568803	0	1
GO:0046396	Biological Process	D-galacturonate metabolic process	0.0738646	0.568803	1	0
GO:0050853	Biological Process	B cell receptor signaling pathway	0.0738646	0.568803	0	1
GO:0052541	Biological Process	plant-type cell wall cellulose metabolic process	0.0738646	0.568803	1	0
GO:0070595	Biological Process	(1->3)-alpha-glucan metabolic process	0.0738646	0.568803	1	0
GO:0070596	Biological Process	(1->3)-alpha-glucan biosynthetic process	0.0738646	0.568803	1	0
GO:0070597	Biological Process	cell wall (1->3)-alpha-glucan metabolic process	0.0738646	0.568803	1	0
GO:0070598	Biological Process	cell wall (1->3)-alpha-glucan biosynthetic process	0.0738646	0.568803	1	0
GO:0070599	Biological Process	fungal-type cell wall (1->3)-alpha-glucan metabolic process	0.0738646	0.568803	1	0
GO:0070600	Biological Process	fungal-type cell wall (1->3)-alpha-glucan biosynthetic process	0.0738646	0.568803	1	0
GO:0080164	Biological Process	regulation of nitric oxide metabolic process	0.0738646	0.568803	0	1
GO:0090201	Biological Process	negative regulation of release of cytochrome c from mitochondria	0.0738646	0.568803	0	1
GO:1901919	Biological Process	positive regulation of exoribonuclease activity	0.0738646	0.568803	0	1
GO:1902916	Biological Process	positive regulation of protein polyubiquitination	0.0738646	0.568803	0	1
GO:1903173	Biological Process	fatty alcohol metabolic process	0.0738646	0.568803	1	0
GO:2001138	Biological Process	regulation of phospholipid transport	0.0738646	0.568803	0	1
GO:2001140	Biological Process	positive regulation of phospholipid transport	0.0738646	0.568803	0	1
GO:0008295	Biological Process	spermidine biosynthetic process	0.0747262	0.573103	2	3
GO:0051596	Biological Process	methylglyoxal catabolic process	0.0747262	0.573103	2	3
GO:0000286	Molecular Function	alanine dehydrogenase activity	0.271639	0.576433	2	0
GO:0004766	Molecular Function	spermidine synthase activity	0.271639	0.576433	1	1
GO:0004776	Molecular Function	succinate-CoA ligase (GDP-forming) activity	0.271639	0.576433	1	1
GO:0005544	Molecular Function	calcium-dependent phospholipid binding	0.271639	0.576433	0	2
GO:0015185	Molecular Function	gamma-aminobutyric acid transmembrane transporter activity	0.271639	0.576433	1	1
GO:0070696	Molecular Function	transmembrane receptor protein serine/threonine kinase binding	0.271639	0.576433	0	2
GO:0008556	Molecular Function	potassium-transporting ATPase activity	0.274482	0.581659	3	6
GO:0006952	Biological Process	defense response	0.0768893	0.58789	34	62
GO:0019637	Biological Process	organophosphate metabolic process	0.0769652	0.58789	86	57
GO:0006085	Biological Process	acetyl-CoA biosynthetic process	0.0772777	0.588762	6	6
GO:0019318	Biological Process	hexose metabolic process	0.0773908	0.588762	25	18
GO:0010112	Biological Process	regulation of systemic acquired resistance	0.0793419	0.592869	0	3
GO:0048441	Biological Process	petal development	0.0793419	0.592869	0	3
GO:0048465	Biological Process	corolla development	0.0793419	0.592869	0	3
GO:0051552	Biological Process	flavone metabolic process	0.0793419	0.592869	1	2
GO:0051553	Biological Process	flavone biosynthetic process	0.0793419	0.592869	1	2
GO:0071423	Biological Process	malate transmembrane transport	0.0793419	0.592869	0	3
GO:0097035	Biological Process	regulation of membrane lipid distribution	0.0793419	0.592869	2	1
GO:1900376	Biological Process	regulation of secondary metabolite biosynthetic process	0.0793419	0.592869	0	3
GO:1901002	Biological Process	positive regulation of response to salt stress	0.0793419	0.592869	2	1
GO:0019842	Molecular Function	vitamin binding	0.280956	0.59442	13	3
GO:0016861	Molecular Function	intramolecular oxidoreductase activity, interconverting aldoses and ketoses	0.281281	0.59442	3	4
GO:0009380	Cellular Component	excinuclease repair complex	0.0464357	0.598738	16	4
GO:0030981	Cellular Component	cortical microtubule cytoskeleton	0.0469982	0.598738	3	1
GO:0010287	Cellular Component	plastoglobule	0.0471642	0.598738	3	3
GO:0044436	Cellular Component	thylakoid part	0.052507	0.598738	9	22
GO:0009506	Cellular Component	plasmodesma	0.0534481	0.598738	25	16
GO:0055044	Cellular Component	symplast	0.0534481	0.598738	25	16
GO:0000015	Cellular Component	phosphopyruvate hydratase complex	0.0553979	0.598738	2	0
GO:0009342	Cellular Component	glutamate synthase complex (NADPH)	0.0608262	0.598738	7	1
GO:0031026	Cellular Component	glutamate synthase complex	0.0608262	0.598738	7	1
GO:0000506	Cellular Component	glycosylphosphatidylinositol-N-acetylglucosaminyltransferase (GPI-GnT) complex	0.0665052	0.598738	0	1
GO:0005619	Cellular Component	ascospore wall	0.0665052	0.598738	1	0
GO:0009322	Cellular Component	trimethylamine-N-oxide reductase complex	0.0665052	0.598738	1	0
GO:0009346	Cellular Component	citrate lyase complex	0.0665052	0.598738	0	1
GO:0009503	Cellular Component	thylakoid light-harvesting complex	0.0665052	0.598738	0	1
GO:0009517	Cellular Component	PSII associated light-harvesting complex II	0.0665052	0.598738	0	1
GO:0009575	Cellular Component	chromoplast stroma	0.0665052	0.598738	0	1
GO:0009783	Cellular Component	photosystem II antenna complex	0.0665052	0.598738	0	1
GO:0010170	Cellular Component	glucose-1-phosphate adenylyltransferase complex	0.0665052	0.598738	1	0
GO:0030093	Cellular Component	chloroplast photosystem I	0.0665052	0.598738	0	1
GO:0031021	Cellular Component	interphase microtubule organizing center	0.0665052	0.598738	1	0
GO:0031371	Cellular Component	ubiquitin conjugating enzyme complex	0.0665052	0.598738	1	0
GO:0035370	Cellular Component	UBC13-UEV1A complex	0.0665052	0.598738	1	0
GO:1902503	Cellular Component	adenylyltransferase complex	0.0665052	0.598738	1	0
GO:0009524	Cellular Component	phragmoplast	0.0667547	0.598738	9	1
GO:0004673	Molecular Function	protein histidine kinase activity	0.284452	0.600293	6	3
GO:0045229	Biological Process	external encapsulating structure organization	0.0806338	0.601334	22	23
GO:0000166	Molecular Function	nucleotide binding	0.285803	0.601483	240	215
GO:1901265	Molecular Function	nucleoside phosphate binding	0.285803	0.601483	240	215
GO:0009225	Biological Process	nucleotide-sugar metabolic process	0.0814738	0.606402	12	6
GO:0016879	Molecular Function	ligase activity, forming carbon-nitrogen bonds	0.291848	0.612125	9	11
GO:0005524	Molecular Function	ATP binding	0.294631	0.612125	180	170
GO:0004565	Molecular Function	beta-galactosidase activity	0.29647	0.612125	2	4
GO:0004133	Molecular Function	glycogen debranching enzyme activity	0.299439	0.612125	2	0
GO:0004143	Molecular Function	diacylglycerol kinase activity	0.299439	0.612125	0	2
GO:0004151	Molecular Function	dihydroorotase activity	0.299439	0.612125	2	0
GO:0004709	Molecular Function	MAP kinase kinase kinase activity	0.299439	0.612125	0	2
GO:0004775	Molecular Function	succinate-CoA ligase (ADP-forming) activity	0.299439	0.612125	1	1
GO:0016161	Molecular Function	beta-amylase activity	0.299439	0.612125	0	2
GO:0030269	Molecular Function	tetrahydromethanopterin S-methyltransferase activity	0.299439	0.612125	1	1
GO:0034072	Molecular Function	squalene cyclase activity	0.299439	0.612125	2	0
GO:0042086	Molecular Function	5-methyl-5,6,7,8-tetrahydromethanopterin-dependent methyltransferase activity	0.299439	0.612125	1	1
GO:0051007	Molecular Function	squalene-hopene cyclase activity	0.299439	0.612125	2	0
GO:0015562	Molecular Function	efflux transmembrane transporter activity	0.309457	0.612125	5	1
GO:0016868	Molecular Function	intramolecular transferase activity, phosphotransferases	0.309457	0.612125	5	1
GO:0022836	Molecular Function	gated channel activity	0.311207	0.612125	7	4
GO:0018467	Molecular Function	formaldehyde dehydrogenase activity	0.313401	0.612125	4	1
GO:0046933	Molecular Function	proton-transporting ATP synthase activity, rotational mechanism	0.313401	0.612125	1	4
GO:0000030	Molecular Function	mannosyltransferase activity	0.313849	0.612125	1	2
GO:0043424	Molecular Function	protein histidine kinase binding	0.313849	0.612125	1	2
GO:0050308	Molecular Function	sugar-phosphatase activity	0.313849	0.612125	1	2
GO:0015444	Molecular Function	magnesium-importing ATPase activity	0.314907	0.612125	3	6
GO:0016775	Molecular Function	phosphotransferase activity, nitrogenous group as acceptor	0.314907	0.612125	6	3
GO:0003849	Molecular Function	3-deoxy-7-phosphoheptulonate synthase activity	0.314909	0.612125	1	0
GO:0004107	Molecular Function	chorismate synthase activity	0.314909	0.612125	0	1
GO:0004301	Molecular Function	epoxide hydrolase activity	0.314909	0.612125	1	0
GO:0004375	Molecular Function	glycine dehydrogenase (decarboxylating) activity	0.314909	0.612125	1	0
GO:0004557	Molecular Function	alpha-galactosidase activity	0.314909	0.612125	1	0
GO:0004560	Molecular Function	alpha-L-fucosidase activity	0.314909	0.612125	0	1
GO:0004655	Molecular Function	porphobilinogen synthase activity	0.314909	0.612125	0	1
GO:0004733	Molecular Function	pyridoxamine-phosphate oxidase activity	0.314909	0.612125	0	1
GO:0005534	Molecular Function	galactose binding	0.314909	0.612125	1	0
GO:0008381	Molecular Function	mechanically-gated ion channel activity	0.314909	0.612125	1	0
GO:0008887	Molecular Function	glycerate kinase activity	0.314909	0.612125	0	1
GO:0009007	Molecular Function	site-specific DNA-methyltransferase (adenine-specific) activity	0.314909	0.612125	1	0
GO:0009916	Molecular Function	alternative oxidase activity	0.314909	0.612125	1	0
GO:0010280	Molecular Function	UDP-L-rhamnose synthase activity	0.314909	0.612125	0	1
GO:0015446	Molecular Function	arsenite-transmembrane transporting ATPase activity	0.314909	0.612125	1	0
GO:0015542	Molecular Function	sugar efflux transmembrane transporter activity	0.314909	0.612125	0	1
GO:0015928	Molecular Function	fucosidase activity	0.314909	0.612125	0	1
GO:0016210	Molecular Function	naringenin-chalcone synthase activity	0.314909	0.612125	1	0
GO:0016642	Molecular Function	oxidoreductase activity, acting on the CH-NH2 group of donors, disulfide as acceptor	0.314909	0.612125	1	0
GO:0016803	Molecular Function	ether hydrolase activity	0.314909	0.612125	1	0
GO:0018551	Molecular Function	hydrogensulfite reductase activity	0.314909	0.612125	1	0
GO:0018685	Molecular Function	alkane 1-monooxygenase activity	0.314909	0.612125	1	0
GO:0019894	Molecular Function	kinesin binding	0.314909	0.612125	1	0
GO:0022833	Molecular Function	mechanically gated channel activity	0.314909	0.612125	1	0
GO:0036310	Molecular Function	annealing helicase activity	0.314909	0.612125	1	0
GO:0046537	Molecular Function	2,3-bisphosphoglycerate-independent phosphoglycerate mutase activity	0.314909	0.612125	1	0
GO:0046789	Molecular Function	host cell surface receptor binding	0.314909	0.612125	0	1
GO:0046812	Molecular Function	host cell surface binding	0.314909	0.612125	0	1
GO:0046857	Molecular Function	oxidoreductase activity, acting on other nitrogenous compounds as donors, with NAD or NADP as acceptor	0.314909	0.612125	1	0
GO:0050377	Molecular Function	UDP-glucose 4,6-dehydratase activity	0.314909	0.612125	0	1
GO:0051266	Molecular Function	sirohydrochlorin ferrochelatase activity	0.314909	0.612125	1	0
GO:0052593	Molecular Function	tryptamine:oxygen oxidoreductase (deaminating) activity	0.314909	0.612125	1	0
GO:0052594	Molecular Function	aminoacetone:oxygen oxidoreductase(deaminating) activity	0.314909	0.612125	1	0
GO:0052595	Molecular Function	aliphatic-amine oxidase activity	0.314909	0.612125	1	0
GO:0052596	Molecular Function	phenethylamine:oxygen oxidoreductase (deaminating) activity	0.314909	0.612125	1	0
GO:0052692	Molecular Function	raffinose alpha-galactosidase activity	0.314909	0.612125	1	0
GO:0097617	Molecular Function	annealing activity	0.314909	0.612125	1	0
GO:0004693	Molecular Function	cyclin-dependent protein serine/threonine kinase activity	0.315665	0.612125	1	3
GO:0097472	Molecular Function	cyclin-dependent protein kinase activity	0.315665	0.612125	1	3
GO:0005388	Molecular Function	calcium-transporting ATPase activity	0.318049	0.615968	4	6
GO:0010466	Biological Process	negative regulation of peptidase activity	0.0834332	0.617789	1	4
GO:0042182	Biological Process	ketone catabolic process	0.0834332	0.617789	2	3
GO:0010035	Biological Process	response to inorganic substance	0.0834938	0.617789	38	39
GO:0006729	Biological Process	tetrahydrobiopterin biosynthetic process	0.0847473	0.619026	6	4
GO:0046146	Biological Process	tetrahydrobiopterin metabolic process	0.0847473	0.619026	6	4
GO:0009873	Biological Process	ethylene-activated signaling pathway	0.0850288	0.619026	4	14
GO:0001676	Biological Process	long-chain fatty acid metabolic process	0.0852982	0.619026	1	3
GO:0006771	Biological Process	riboflavin metabolic process	0.0852982	0.619026	1	3
GO:0009231	Biological Process	riboflavin biosynthetic process	0.0852982	0.619026	1	3
GO:0009692	Biological Process	ethylene metabolic process	0.0852982	0.619026	3	1
GO:0009962	Biological Process	regulation of flavonoid biosynthetic process	0.0852982	0.619026	3	1
GO:0043449	Biological Process	cellular alkene metabolic process	0.0852982	0.619026	3	1
GO:1900673	Biological Process	olefin metabolic process	0.0852982	0.619026	3	1
GO:0033644	Cellular Component	host cell membrane	0.0732642	0.62523	0	3
GO:0044218	Cellular Component	other organism cell membrane	0.0732642	0.62523	0	3
GO:0044279	Cellular Component	other organism membrane	0.0732642	0.62523	0	3
GO:0010598	Cellular Component	NAD(P)H dehydrogenase complex (plastoquinone)	0.074204	0.62523	0	2
GO:0009705	Cellular Component	plant-type vacuole membrane	0.0753071	0.62523	6	4
GO:0033178	Cellular Component	proton-transporting two-sector ATPase complex, catalytic domain	0.076143	0.62523	4	7
GO:0004520	Molecular Function	endodeoxyribonuclease activity	0.32353	0.625792	18	4
GO:0005615	Cellular Component	extracellular space	0.0775769	0.628157	1	14
GO:0004867	Molecular Function	serine-type endopeptidase inhibitor activity	0.327055	0.631811	2	0
GO:0004197	Molecular Function	cysteine-type endopeptidase activity	0.328068	0.632171	3	2
GO:0047834	Molecular Function	D-threo-aldose 1-dehydrogenase activity	0.328068	0.632171	3	2
GO:0006805	Biological Process	xenobiotic metabolic process	0.0884738	0.638166	16	4
GO:0016539	Biological Process	intein-mediated protein splicing	0.0892859	0.638166	2	0
GO:0019512	Biological Process	lactose catabolic process via tagatose-6-phosphate	0.0892859	0.638166	0	2
GO:0030908	Biological Process	protein splicing	0.0892859	0.638166	2	0
GO:0080040	Biological Process	positive regulation of cellular response to phosphate starvation	0.0892859	0.638166	2	0
GO:0097484	Biological Process	dendrite extension	0.0892859	0.638166	0	2
GO:1903859	Biological Process	regulation of dendrite extension	0.0892859	0.638166	0	2
GO:1903861	Biological Process	positive regulation of dendrite extension	0.0892859	0.638166	0	2
GO:0004413	Molecular Function	homoserine kinase activity	0.332581	0.640061	1	3
GO:0003842	Molecular Function	1-pyrroline-5-carboxylate dehydrogenase activity	0.334339	0.64183	1	2
GO:0008801	Molecular Function	beta-phosphoglucomutase activity	0.334339	0.64183	3	0
GO:0071495	Biological Process	cellular response to endogenous stimulus	0.0900584	0.642473	30	45
GO:0015095	Molecular Function	magnesium ion transmembrane transporter activity	0.339675	0.651256	6	6
GO:0009579	Cellular Component	thylakoid	0.0815562	0.651332	12	25
GO:0000988	Molecular Function	transcription factor activity, protein binding	0.340338	0.651432	16	13
GO:0004043	Molecular Function	L-aminoadipate-semialdehyde dehydrogenase activity	0.340618	0.651432	5	2
GO:0015078	Molecular Function	hydrogen ion transmembrane transporter activity	0.34702	0.655143	12	20
GO:0005057	Molecular Function	receptor signaling protein activity	0.348447	0.655143	9	5
GO:0004315	Molecular Function	3-oxoacyl-[acyl-carrier-protein] synthase activity	0.349537	0.655143	4	0
GO:0003872	Molecular Function	6-phosphofructokinase activity	0.354368	0.655143	2	0
GO:0004452	Molecular Function	isopentenyl-diphosphate delta-isomerase activity	0.354368	0.655143	2	0
GO:0004774	Molecular Function	succinate-CoA ligase activity	0.354368	0.655143	1	1
GO:0008198	Molecular Function	ferrous iron binding	0.354368	0.655143	1	1
GO:0008969	Molecular Function	phosphohistidine phosphatase activity	0.354368	0.655143	1	1
GO:0015927	Molecular Function	trehalase activity	0.354368	0.655143	2	0
GO:0018580	Molecular Function	nitronate monooxygenase activity	0.354368	0.655143	2	0
GO:0046910	Molecular Function	pectinesterase inhibitor activity	0.354368	0.655143	1	1
GO:0047334	Molecular Function	diphosphate-fructose-6-phosphate 1-phosphotransferase activity	0.354368	0.655143	2	0
GO:0048038	Molecular Function	quinone binding	0.354799	0.655143	1	2
GO:0032559	Molecular Function	adenyl ribonucleotide binding	0.357377	0.655143	187	186
GO:0050136	Molecular Function	NADH dehydrogenase (quinone) activity	0.357574	0.655143	1	4
GO:0030554	Molecular Function	adenyl nucleotide binding	0.361283	0.655143	188	186
GO:0004620	Molecular Function	phospholipase activity	0.362162	0.655143	2	4
GO:0016646	Molecular Function	oxidoreductase activity, acting on the CH-NH group of donors, NAD or NADP as acceptor	0.362162	0.655143	3	3
GO:0004029	Molecular Function	aldehyde dehydrogenase (NAD) activity	0.36482	0.655143	5	2
GO:0001016	Molecular Function	RNA polymerase III regulatory region DNA binding	0.364825	0.655143	0	1
GO:0001032	Molecular Function	RNA polymerase III type 3 promoter DNA binding	0.364825	0.655143	0	1
GO:0003997	Molecular Function	acyl-CoA oxidase activity	0.364825	0.655143	0	1
GO:0004064	Molecular Function	arylesterase activity	0.364825	0.655143	1	0
GO:0004347	Molecular Function	glucose-6-phosphate isomerase activity	0.364825	0.655143	0	1
GO:0004731	Molecular Function	purine-nucleoside phosphorylase activity	0.364825	0.655143	1	0
GO:0004818	Molecular Function	glutamate-tRNA ligase activity	0.364825	0.655143	1	0
GO:0005242	Molecular Function	inward rectifier potassium channel activity	0.364825	0.655143	0	1
GO:0005545	Molecular Function	1-phosphatidylinositol binding	0.364825	0.655143	0	1
GO:0008201	Molecular Function	heparin binding	0.364825	0.655143	0	1
GO:0008490	Molecular Function	arsenite secondary active transmembrane transporter activity	0.364825	0.655143	1	0
GO:0008782	Molecular Function	adenosylhomocysteine nucleosidase activity	0.364825	0.655143	1	0
GO:0008795	Molecular Function	NAD+ synthase activity	0.364825	0.655143	1	0
GO:0008930	Molecular Function	methylthioadenosine nucleosidase activity	0.364825	0.655143	1	0
GO:0009884	Molecular Function	cytokinin receptor activity	0.364825	0.655143	1	0
GO:0010277	Molecular Function	chlorophyllide a oxygenase [overall] activity	0.364825	0.655143	1	0
GO:0015150	Molecular Function	fucose transmembrane transporter activity	0.364825	0.655143	1	0
GO:0015535	Molecular Function	fucose:proton symporter activity	0.364825	0.655143	1	0
GO:0015643	Molecular Function	toxic substance binding	0.364825	0.655143	1	0
GO:0016713	Molecular Function	oxidoreductase activity, acting on paired donors, with incorporation or reduction of molecular oxygen, reduced iron-sulfur protein as one donor, and incorporation of one atom of oxygen	0.364825	0.655143	1	0
GO:0018802	Molecular Function	2,4-dihydroxyhept-2-ene-1,7-dioate aldolase activity	0.364825	0.655143	1	0
GO:0019781	Molecular Function	NEDD8 activating enzyme activity	0.364825	0.655143	0	1
GO:0019865	Molecular Function	immunoglobulin binding	0.364825	0.655143	1	0
GO:0031409	Molecular Function	pigment binding	0.364825	0.655143	0	1
GO:0043814	Molecular Function	phospholactate guanylyltransferase activity	0.364825	0.655143	0	1
GO:0043891	Molecular Function	glyceraldehyde-3-phosphate dehydrogenase (NAD(P)+) (phosphorylating) activity	0.364825	0.655143	1	0
GO:0047325	Molecular Function	inositol tetrakisphosphate 1-kinase activity	0.364825	0.655143	0	1
GO:0047918	Molecular Function	GDP-mannose 3,5-epimerase activity	0.364825	0.655143	1	0
GO:0050265	Molecular Function	RNA uridylyltransferase activity	0.364825	0.655143	0	1
GO:0052725	Molecular Function	inositol-1,3,4-trisphosphate 6-kinase activity	0.364825	0.655143	0	1
GO:0052726	Molecular Function	inositol-1,3,4-trisphosphate 5-kinase activity	0.364825	0.655143	0	1
GO:0070180	Molecular Function	large ribosomal subunit rRNA binding	0.364825	0.655143	0	1
GO:0070336	Molecular Function	flap-structured DNA binding	0.364825	0.655143	1	0
GO:0015002	Molecular Function	heme-copper terminal oxidase activity	0.3665	0.65738	0	4
GO:0000911	Biological Process	cytokinesis by cell plate formation	0.0926501	0.658478	5	0
GO:0046185	Biological Process	aldehyde catabolic process	0.0926501	0.658478	2	3
GO:0016860	Molecular Function	intramolecular oxidoreductase activity	0.367665	0.658698	10	8
GO:0006084	Biological Process	acetyl-CoA metabolic process	0.0934517	0.659977	8	7
GO:0009237	Biological Process	siderophore metabolic process	0.0936874	0.659977	4	3
GO:0019290	Biological Process	siderophore biosynthetic process	0.0936874	0.659977	4	3
GO:0009069	Biological Process	serine family amino acid metabolic process	0.0939253	0.659977	17	10
GO:0006598	Biological Process	polyamine catabolic process	0.0939405	0.659977	3	0
GO:0044781	Biological Process	bacterial-type flagellum organization	0.0939405	0.659977	1	2
GO:0046165	Biological Process	alcohol biosynthetic process	0.0941494	0.659977	10	9
GO:0042727	Biological Process	flavin-containing compound biosynthetic process	0.0942575	0.659977	5	4
GO:0042126	Biological Process	nitrate metabolic process	0.0945421	0.660746	4	2
GO:0006164	Biological Process	purine nucleotide biosynthetic process	0.0951849	0.664011	24	18
GO:0042398	Biological Process	cellular modified amino acid biosynthetic process	0.0955745	0.665501	15	5
GO:0003922	Molecular Function	GMP synthase (glutamine-hydrolyzing) activity	0.375174	0.670286	0	3
GO:0034593	Molecular Function	phosphatidylinositol bisphosphate phosphatase activity	0.375174	0.670286	2	1
GO:0044212	Molecular Function	transcription regulatory region DNA binding	0.375448	0.670286	15	10
GO:0016132	Biological Process	brassinosteroid biosynthetic process	0.096655	0.671788	0	4
GO:0016413	Molecular Function	O-acetyltransferase activity	0.37697	0.67222	5	2
GO:0016810	Molecular Function	hydrolase activity, acting on carbon-nitrogen (but not peptide) bonds	0.378391	0.673968	9	11
GO:0006753	Biological Process	nucleoside phosphate metabolic process	0.0972988	0.675022	54	37
GO:0003961	Molecular Function	O-acetylhomoserine aminocarboxypropyltransferase activity	0.381274	0.675955	2	0
GO:0004332	Molecular Function	fructose-bisphosphate aldolase activity	0.381274	0.675955	2	0
GO:0004739	Molecular Function	pyruvate dehydrogenase (acetyl-transferring) activity	0.381274	0.675955	1	1
GO:0005416	Molecular Function	cation:amino acid symporter activity	0.381274	0.675955	1	1
GO:0042446	Biological Process	hormone biosynthetic process	0.0983858	0.681313	9	8
GO:0022843	Molecular Function	voltage-gated cation channel activity	0.387163	0.685601	2	3
GO:0015631	Molecular Function	tubulin binding	0.387636	0.685646	22	3
GO:0071466	Biological Process	cellular response to xenobiotic stimulus	0.0992579	0.686095	16	4
GO:0071369	Biological Process	cellular response to ethylene stimulus	0.100247	0.690763	4	14
GO:0042737	Biological Process	drug catabolic process	0.100403	0.690763	9	7
GO:0006595	Biological Process	polyamine metabolic process	0.100481	0.690763	6	3
GO:0043937	Biological Process	regulation of sporulation	0.101157	0.693381	4	3
GO:0050877	Biological Process	neurological system process	0.101229	0.693381	19	3
GO:0042726	Biological Process	flavin-containing compound metabolic process	0.101628	0.69421	5	5
GO:0007018	Biological Process	microtubule-based movement	0.102542	0.69421	15	2
GO:0007178	Biological Process	transmembrane receptor protein serine/threonine kinase signaling pathway	0.102542	0.69421	5	12
GO:0009086	Biological Process	methionine biosynthetic process	0.102542	0.69421	9	8
GO:0006874	Biological Process	cellular calcium ion homeostasis	0.103002	0.69421	2	4
GO:0016128	Biological Process	phytosteroid metabolic process	0.103002	0.69421	2	4
GO:0032104	Biological Process	regulation of response to extracellular stimulus	0.103002	0.69421	5	1
GO:0032107	Biological Process	regulation of response to nutrient levels	0.103002	0.69421	5	1
GO:0072529	Biological Process	pyrimidine-containing compound catabolic process	0.103002	0.69421	2	4
GO:0008176	Molecular Function	tRNA (guanine-N7-)-methyltransferase activity	0.395415	0.697792	2	1
GO:0047688	Molecular Function	aspartate 4-decarboxylase activity	0.395415	0.697792	3	0
GO:0009117	Biological Process	nucleotide metabolic process	0.104863	0.701365	54	36
GO:0009240	Biological Process	isopentenyl diphosphate biosynthetic process	0.106759	0.701365	7	5
GO:0035384	Biological Process	thioester biosynthetic process	0.106759	0.701365	6	6
GO:0046490	Biological Process	isopentenyl diphosphate metabolic process	0.106759	0.701365	7	5
GO:0071616	Biological Process	acyl-CoA biosynthetic process	0.106759	0.701365	6	6
GO:0051187	Biological Process	cofactor catabolic process	0.106921	0.701365	9	6
GO:0009260	Biological Process	ribonucleotide biosynthetic process	0.108242	0.701365	30	19
GO:0046390	Biological Process	ribose phosphate biosynthetic process	0.108242	0.701365	30	19
GO:0046434	Biological Process	organophosphate catabolic process	0.108457	0.701365	14	4
GO:0010191	Biological Process	mucilage metabolic process	0.108677	0.701365	4	0
GO:0046839	Biological Process	phospholipid dephosphorylation	0.108677	0.701365	3	1
GO:0006882	Biological Process	cellular zinc ion homeostasis	0.109542	0.701365	0	3
GO:0019491	Biological Process	ectoine biosynthetic process	0.109542	0.701365	2	1
GO:0097164	Biological Process	ammonium ion metabolic process	0.109788	0.701365	12	7
GO:0015992	Biological Process	proton transport	0.110371	0.701365	12	22
GO:0042545	Biological Process	cell wall modification	0.112238	0.701365	4	8
GO:0009070	Biological Process	serine family amino acid biosynthetic process	0.112704	0.701365	14	9
GO:0097305	Biological Process	response to alcohol	0.113194	0.701365	12	32
GO:0000019	Biological Process	regulation of mitotic recombination	0.113384	0.701365	2	0
GO:0006007	Biological Process	glucose catabolic process	0.113384	0.701365	2	0
GO:0006147	Biological Process	guanine catabolic process	0.113384	0.701365	2	0
GO:0007422	Biological Process	peripheral nervous system development	0.113384	0.701365	2	0
GO:0010231	Biological Process	maintenance of seed dormancy	0.113384	0.701365	2	0
GO:0019628	Biological Process	urate catabolic process	0.113384	0.701365	2	0
GO:0046098	Biological Process	guanine metabolic process	0.113384	0.701365	2	0
GO:0051554	Biological Process	flavonol metabolic process	0.113384	0.701365	1	1
GO:0051555	Biological Process	flavonol biosynthetic process	0.113384	0.701365	1	1
GO:0070542	Biological Process	response to fatty acid	0.113384	0.701365	2	0
GO:0097437	Biological Process	maintenance of dormancy	0.113384	0.701365	2	0
GO:0048528	Biological Process	post-embryonic root development	0.116031	0.701365	9	4
GO:0009152	Biological Process	purine ribonucleotide biosynthetic process	0.116104	0.701365	24	17
GO:0055088	Biological Process	lipid homeostasis	0.117033	0.701365	3	4
GO:0009664	Biological Process	plant-type cell wall organization	0.117878	0.701365	7	5
GO:0009309	Biological Process	amine biosynthetic process	0.11936	0.701365	5	6
GO:0042401	Biological Process	cellular biogenic amine biosynthetic process	0.11936	0.701365	5	6
GO:0010053	Biological Process	root epidermal cell differentiation	0.119613	0.701365	5	3
GO:0008653	Biological Process	lipopolysaccharide metabolic process	0.120274	0.701365	14	9
GO:0009103	Biological Process	lipopolysaccharide biosynthetic process	0.120274	0.701365	14	9
GO:2000242	Biological Process	negative regulation of reproductive process	0.120521	0.701365	4	5
GO:1903509	Biological Process	liposaccharide metabolic process	0.121419	0.701365	20	11
GO:1901293	Biological Process	nucleoside phosphate biosynthetic process	0.122716	0.701365	35	25
GO:0010214	Biological Process	seed coat development	0.123228	0.701365	4	1
GO:1904659	Biological Process	glucose transmembrane transport	0.123228	0.701365	4	1
GO:0042455	Biological Process	ribonucleoside biosynthetic process	0.123715	0.701365	19	17
GO:0006536	Biological Process	glutamate metabolic process	0.12435	0.701365	12	2
GO:0006555	Biological Process	methionine metabolic process	0.124932	0.701365	9	8
GO:0010817	Biological Process	regulation of hormone levels	0.126015	0.701365	13	16
GO:0000186	Biological Process	activation of MAPKK activity	0.126057	0.701365	0	3
GO:0009094	Biological Process	L-phenylalanine biosynthetic process	0.126057	0.701365	3	0
GO:0009109	Biological Process	coenzyme catabolic process	0.126057	0.701365	1	2
GO:0046271	Biological Process	phenylpropanoid catabolic process	0.126057	0.701365	2	1
GO:0046274	Biological Process	lignin catabolic process	0.126057	0.701365	2	1
GO:0048579	Biological Process	negative regulation of long-day photoperiodism, flowering	0.126057	0.701365	1	2
GO:0052482	Biological Process	defense response by cell wall thickening	0.126057	0.701365	0	3
GO:0052544	Biological Process	defense response by callose deposition in cell wall	0.126057	0.701365	0	3
GO:0055069	Biological Process	zinc ion homeostasis	0.126057	0.701365	0	3
GO:1902223	Biological Process	erythrose 4-phosphate/phosphoenolpyruvate family amino acid biosynthetic process	0.126057	0.701365	3	0
GO:1901565	Biological Process	organonitrogen compound catabolic process	0.126291	0.701365	76	36
GO:1901659	Biological Process	glycosyl compound biosynthetic process	0.12644	0.701365	21	23
GO:0006083	Biological Process	acetate metabolic process	0.126944	0.701365	6	4
GO:0055076	Biological Process	transition metal ion homeostasis	0.127082	0.701365	8	5
GO:0006816	Biological Process	calcium ion transport	0.127534	0.701365	6	14
GO:0009410	Biological Process	response to xenobiotic stimulus	0.127534	0.701365	16	4
GO:0006818	Biological Process	hydrogen transport	0.128722	0.701365	12	22
GO:0009808	Biological Process	lignin metabolic process	0.13063	0.701365	3	3
GO:0000096	Biological Process	sulfur amino acid metabolic process	0.131253	0.701365	13	13
GO:0006564	Biological Process	L-serine biosynthetic process	0.132822	0.701365	9	4
GO:0009163	Biological Process	nucleoside biosynthetic process	0.133011	0.701365	19	17
GO:0018130	Biological Process	heterocycle biosynthetic process	0.133077	0.701365	198	209
GO:0006112	Biological Process	energy reserve metabolic process	0.133437	0.701365	13	3
GO:0035428	Biological Process	hexose transmembrane transport	0.13434	0.701365	4	1
GO:0071395	Biological Process	cellular response to jasmonic acid stimulus	0.134995	0.701365	1	8
GO:0009723	Biological Process	response to ethylene	0.13651	0.701365	5	17
GO:0022622	Biological Process	root system development	0.138566	0.701365	19	15
GO:0048364	Biological Process	root development	0.138566	0.701365	19	15
GO:0000919	Biological Process	cell plate assembly	0.138892	0.701365	2	0
GO:0006542	Biological Process	glutamine biosynthetic process	0.138892	0.701365	1	1
GO:0006851	Biological Process	mitochondrial calcium ion transport	0.138892	0.701365	1	1
GO:0009773	Biological Process	photosynthetic electron transport in photosystem I	0.138892	0.701365	0	2
GO:0015700	Biological Process	arsenite transport	0.138892	0.701365	1	1
GO:0019369	Biological Process	arachidonic acid metabolic process	0.138892	0.701365	1	1
GO:0019420	Biological Process	dissimilatory sulfate reduction	0.138892	0.701365	2	0
GO:0045168	Biological Process	cell-cell signaling involved in cell fate commitment	0.138892	0.701365	1	1
GO:0051085	Biological Process	chaperone mediated protein folding requiring cofactor	0.138892	0.701365	2	0
GO:0051097	Biological Process	negative regulation of helicase activity	0.138892	0.701365	2	0
GO:0070413	Biological Process	trehalose metabolism in response to stress	0.138892	0.701365	1	1
GO:0071277	Biological Process	cellular response to calcium ion	0.138892	0.701365	0	2
GO:1901137	Biological Process	carbohydrate derivative biosynthetic process	0.140691	0.701365	68	50
GO:0006534	Biological Process	cysteine metabolic process	0.140773	0.701365	5	5
GO:0019438	Biological Process	aromatic compound biosynthetic process	0.141039	0.701365	186	205
GO:0000711	Biological Process	meiotic DNA repair synthesis	0.142276	0.701365	1	0
GO:0000735	Biological Process	removal of nonhomologous ends	0.142276	0.701365	1	0
GO:0000736	Biological Process	double-strand break repair via single-strand annealing, removal of nonhomologous ends	0.142276	0.701365	1	0
GO:0000755	Biological Process	cytogamy	0.142276	0.701365	0	1
GO:0001542	Biological Process	ovulation from ovarian follicle	0.142276	0.701365	0	1
GO:0001554	Biological Process	luteolysis	0.142276	0.701365	0	1
GO:0001659	Biological Process	temperature homeostasis	0.142276	0.701365	0	1
GO:0001660	Biological Process	fever generation	0.142276	0.701365	0	1
GO:0001836	Biological Process	release of cytochrome c from mitochondria	0.142276	0.701365	0	1
GO:0002675	Biological Process	positive regulation of acute inflammatory response	0.142276	0.701365	0	1
GO:0003373	Biological Process	dynamin polymerization involved in membrane fission	0.142276	0.701365	1	0
GO:0003374	Biological Process	dynamin polymerization involved in mitochondrial fission	0.142276	0.701365	1	0
GO:0006121	Biological Process	mitochondrial electron transport, succinate to ubiquinone	0.142276	0.701365	1	0
GO:0006663	Biological Process	platelet activating factor biosynthetic process	0.142276	0.701365	0	1
GO:0007344	Biological Process	pronuclear fusion	0.142276	0.701365	1	0
GO:0008343	Biological Process	adult feeding behavior	0.142276	0.701365	0	1
GO:0009386	Biological Process	translational attenuation	0.142276	0.701365	0	1
GO:0009758	Biological Process	carbohydrate utilization	0.142276	0.701365	1	0
GO:0009769	Biological Process	photosynthesis, light harvesting in photosystem II	0.142276	0.701365	0	1
GO:0009992	Biological Process	cellular water homeostasis	0.142276	0.701365	0	1
GO:0010080	Biological Process	regulation of floral meristem growth	0.142276	0.701365	0	1
GO:0010151	Biological Process	chloroplast elongation	0.142276	0.701365	1	0
GO:0010439	Biological Process	regulation of glucosinolate biosynthetic process	0.142276	0.701365	0	1
GO:0010601	Biological Process	positive regulation of auxin biosynthetic process	0.142276	0.701365	0	1
GO:0010719	Biological Process	negative regulation of epithelial to mesenchymal transition	0.142276	0.701365	1	0
GO:0014068	Biological Process	positive regulation of phosphatidylinositol 3-kinase signaling	0.142276	0.701365	0	1
GO:0015803	Biological Process	branched-chain amino acid transport	0.142276	0.701365	1	0
GO:0015810	Biological Process	aspartate transport	0.142276	0.701365	0	1
GO:0015827	Biological Process	tryptophan transport	0.142276	0.701365	0	1
GO:0016045	Biological Process	detection of bacterium	0.142276	0.701365	0	1
GO:0017013	Biological Process	protein flavinylation	0.142276	0.701365	1	0
GO:0018008	Biological Process	N-terminal peptidyl-glycine N-myristoylation	0.142276	0.701365	0	1
GO:0018201	Biological Process	peptidyl-glycine modification	0.142276	0.701365	0	1
GO:0018293	Biological Process	protein-FAD linkage	0.142276	0.701365	1	0
GO:0019242	Biological Process	methylglyoxal biosynthetic process	0.142276	0.701365	1	0
GO:0019373	Biological Process	epoxygenase P450 pathway	0.142276	0.701365	1	0
GO:0019557	Biological Process	histidine catabolic process to glutamate and formate	0.142276	0.701365	1	0
GO:0030186	Biological Process	melatonin metabolic process	0.142276	0.701365	0	1
GO:0030187	Biological Process	melatonin biosynthetic process	0.142276	0.701365	0	1
GO:0030644	Biological Process	cellular chloride ion homeostasis	0.142276	0.701365	1	0
GO:0031392	Biological Process	regulation of prostaglandin biosynthetic process	0.142276	0.701365	0	1
GO:0031394	Biological Process	positive regulation of prostaglandin biosynthetic process	0.142276	0.701365	0	1
GO:0031620	Biological Process	regulation of fever generation	0.142276	0.701365	0	1
GO:0031622	Biological Process	positive regulation of fever generation	0.142276	0.701365	0	1
GO:0031649	Biological Process	heat generation	0.142276	0.701365	0	1
GO:0031650	Biological Process	regulation of heat generation	0.142276	0.701365	0	1
GO:0031652	Biological Process	positive regulation of heat generation	0.142276	0.701365	0	1
GO:0032077	Biological Process	positive regulation of deoxyribonuclease activity	0.142276	0.701365	1	0
GO:0032096	Biological Process	negative regulation of response to food	0.142276	0.701365	0	1
GO:0032099	Biological Process	negative regulation of appetite	0.142276	0.701365	0	1
GO:0032220	Biological Process	plasma membrane fusion involved in cytogamy	0.142276	0.701365	0	1
GO:0033147	Biological Process	negative regulation of intracellular estrogen receptor signaling pathway	0.142276	0.701365	1	0
GO:0033280	Biological Process	response to vitamin D	0.142276	0.701365	0	1
GO:0033397	Biological Process	zeatin metabolic process	0.142276	0.701365	1	0
GO:0033398	Biological Process	zeatin biosynthetic process	0.142276	0.701365	1	0
GO:0033400	Biological Process	trans-zeatin metabolic process	0.142276	0.701365	1	0
GO:0033466	Biological Process	trans-zeatin biosynthetic process	0.142276	0.701365	1	0
GO:0034484	Biological Process	raffinose catabolic process	0.142276	0.701365	1	0
GO:0036149	Biological Process	phosphatidylinositol acyl-chain remodeling	0.142276	0.701365	0	1
GO:0036150	Biological Process	phosphatidylserine acyl-chain remodeling	0.142276	0.701365	0	1
GO:0036152	Biological Process	phosphatidylethanolamine acyl-chain remodeling	0.142276	0.701365	0	1
GO:0036369	Biological Process	transcription factor catabolic process	0.142276	0.701365	0	1
GO:0036444	Biological Process	calcium ion transmembrane import into mitochondrion	0.142276	0.701365	0	1
GO:0038179	Biological Process	neurotrophin signaling pathway	0.142276	0.701365	0	1
GO:0042695	Biological Process	thelarche	0.142276	0.701365	1	0
GO:0043326	Biological Process	chemotaxis to folate	0.142276	0.701365	1	0
GO:0043610	Biological Process	regulation of carbohydrate utilization	0.142276	0.701365	1	0
GO:0045136	Biological Process	development of secondary sexual characteristics	0.142276	0.701365	1	0
GO:0045196	Biological Process	establishment or maintenance of neuroblast polarity	0.142276	0.701365	1	0
GO:0046469	Biological Process	platelet activating factor metabolic process	0.142276	0.701365	0	1
GO:0046543	Biological Process	development of secondary female sexual characteristics	0.142276	0.701365	1	0
GO:0046697	Biological Process	decidualization	0.142276	0.701365	0	1
GO:0046963	Biological Process	3'-phosphoadenosine 5'-phosphosulfate transport	0.142276	0.701365	0	1
GO:0048011	Biological Process	neurotrophin TRK receptor signaling pathway	0.142276	0.701365	0	1
GO:0048446	Biological Process	petal morphogenesis	0.142276	0.701365	0	1
GO:0048576	Biological Process	positive regulation of short-day photoperiodism, flowering	0.142276	0.701365	1	0
GO:0050729	Biological Process	positive regulation of inflammatory response	0.142276	0.701365	0	1
GO:0051560	Biological Process	mitochondrial calcium ion homeostasis	0.142276	0.701365	0	1
GO:0051561	Biological Process	positive regulation of mitochondrial calcium ion concentration	0.142276	0.701365	0	1
GO:0051562	Biological Process	negative regulation of mitochondrial calcium ion concentration	0.142276	0.701365	0	1
GO:0052008	Biological Process	disruption by symbiont of host cellular component	0.142276	0.701365	1	0
GO:0052368	Biological Process	disruption by organism of cellular component in other organism involved in symbiotic interaction	0.142276	0.701365	1	0
GO:0060443	Biological Process	mammary gland morphogenesis	0.142276	0.701365	1	0
GO:0060444	Biological Process	branching involved in mammary gland duct morphogenesis	0.142276	0.701365	1	0
GO:0060603	Biological Process	mammary gland duct morphogenesis	0.142276	0.701365	1	0
GO:0060744	Biological Process	mammary gland branching involved in thelarche	0.142276	0.701365	1	0
GO:0060749	Biological Process	mammary gland alveolus development	0.142276	0.701365	1	0
GO:0060762	Biological Process	regulation of branching involved in mammary gland duct morphogenesis	0.142276	0.701365	1	0
GO:0061377	Biological Process	mammary gland lobule development	0.142276	0.701365	1	0
GO:0061587	Biological Process	transfer RNA gene-mediated silencing	0.142276	0.701365	0	1
GO:0090036	Biological Process	regulation of protein kinase C signaling	0.142276	0.701365	1	0
GO:0090083	Biological Process	regulation of inclusion body assembly	0.142276	0.701365	1	0
GO:0090084	Biological Process	negative regulation of inclusion body assembly	0.142276	0.701365	1	0
GO:0090199	Biological Process	regulation of release of cytochrome c from mitochondria	0.142276	0.701365	0	1
GO:0090548	Biological Process	response to nitrate starvation	0.142276	0.701365	0	1
GO:0097681	Biological Process	double-strand break repair via alternative nonhomologous end joining	0.142276	0.701365	1	0
GO:0098543	Biological Process	detection of other organism	0.142276	0.701365	0	1
GO:1900384	Biological Process	regulation of flavonol biosynthetic process	0.142276	0.701365	1	0
GO:1900386	Biological Process	positive regulation of flavonol biosynthetic process	0.142276	0.701365	1	0
GO:1901333	Biological Process	positive regulation of lateral root development	0.142276	0.701365	0	1
GO:1901483	Biological Process	regulation of transcription factor catabolic process	0.142276	0.701365	0	1
GO:1901485	Biological Process	positive regulation of transcription factor catabolic process	0.142276	0.701365	0	1
GO:1902025	Biological Process	nitrate import	0.142276	0.701365	0	1
GO:1902165	Biological Process	regulation of intrinsic apoptotic signaling pathway in response to DNA damage by p53 class mediator	0.142276	0.701365	0	1
GO:1902166	Biological Process	negative regulation of intrinsic apoptotic signaling pathway in response to DNA damage by p53 class mediator	0.142276	0.701365	0	1
GO:1902229	Biological Process	regulation of intrinsic apoptotic signaling pathway in response to DNA damage	0.142276	0.701365	0	1
GO:1902230	Biological Process	negative regulation of intrinsic apoptotic signaling pathway in response to DNA damage	0.142276	0.701365	0	1
GO:1902253	Biological Process	regulation of intrinsic apoptotic signaling pathway by p53 class mediator	0.142276	0.701365	0	1
GO:1902254	Biological Process	negative regulation of intrinsic apoptotic signaling pathway by p53 class mediator	0.142276	0.701365	0	1
GO:1902559	Biological Process	3'-phospho-5'-adenylyl sulfate transmembrane transport	0.142276	0.701365	0	1
GO:1902914	Biological Process	regulation of protein polyubiquitination	0.142276	0.701365	0	1
GO:1990388	Biological Process	xylem-to-phloem iron transport	0.142276	0.701365	1	0
GO:1990532	Biological Process	stress response to nickel ion	0.142276	0.701365	1	0
GO:2000737	Biological Process	negative regulation of stem cell differentiation	0.142276	0.701365	1	0
GO:2001279	Biological Process	regulation of unsaturated fatty acid biosynthetic process	0.142276	0.701365	0	1
GO:2001280	Biological Process	positive regulation of unsaturated fatty acid biosynthetic process	0.142276	0.701365	0	1
GO:0009313	Biological Process	oligosaccharide catabolic process	0.143098	0.701384	5	2
GO:0008652	Biological Process	cellular amino acid biosynthetic process	0.143105	0.701384	53	36
GO:0006528	Biological Process	asparagine metabolic process	0.143393	0.701384	0	3
GO:0006529	Biological Process	asparagine biosynthetic process	0.143393	0.701384	0	3
GO:0019072	Biological Process	viral genome packaging	0.143393	0.701384	1	2
GO:0050826	Biological Process	response to freezing	0.143393	0.701384	2	1
GO:0016298	Molecular Function	lipase activity	0.398661	0.702709	3	6
GO:0000104	Molecular Function	succinate dehydrogenase activity	0.40032	0.70357	4	0
GO:0015307	Molecular Function	drug:proton antiporter activity	0.40032	0.70357	2	2
GO:0019202	Molecular Function	amino acid kinase activity	0.401934	0.70357	1	4
GO:0070615	Molecular Function	nucleosome-dependent ATPase activity	0.401934	0.70357	5	0
GO:0005102	Molecular Function	receptor binding	0.403343	0.70357	5	16
GO:0000975	Molecular Function	regulatory region DNA binding	0.406025	0.70357	15	10
GO:0001067	Molecular Function	regulatory region nucleic acid binding	0.406025	0.70357	15	10
GO:0016714	Molecular Function	oxidoreductase activity, acting on paired donors, with incorporation or reduction of molecular oxygen, reduced pteridine as one donor, and incorporation of one atom of oxygen	0.407689	0.70357	2	0
GO:0030552	Molecular Function	cAMP binding	0.407689	0.70357	0	2
GO:0030553	Molecular Function	cGMP binding	0.407689	0.70357	0	2
GO:0019205	Molecular Function	nucleobase-containing compound kinase activity	0.408527	0.70357	12	7
GO:0002094	Molecular Function	polyprenyltransferase activity	0.411105	0.70357	0	1
GO:0004379	Molecular Function	glycylpeptide N-tetradecanoyltransferase activity	0.411105	0.70357	0	1
GO:0004819	Molecular Function	glutamine-tRNA ligase activity	0.411105	0.70357	1	0
GO:0005546	Molecular Function	phosphatidylinositol-4,5-bisphosphate binding	0.411105	0.70357	0	1
GO:0008728	Molecular Function	GTP diphosphokinase activity	0.411105	0.70357	1	0
GO:0008893	Molecular Function	guanosine-3',5'-bis(diphosphate) 3'-diphosphatase activity	0.411105	0.70357	1	0
GO:0008963	Molecular Function	phospho-N-acetylmuramoyl-pentapeptide-transferase activity	0.411105	0.70357	0	1
GO:0016984	Molecular Function	ribulose-bisphosphate carboxylase activity	0.411105	0.70357	0	1
GO:0019107	Molecular Function	myristoyltransferase activity	0.411105	0.70357	0	1
GO:0030611	Molecular Function	arsenate reductase activity	0.411105	0.70357	1	0
GO:0030789	Molecular Function	precorrin-3B C17-methyltransferase activity	0.411105	0.70357	1	0
GO:0031957	Molecular Function	very long-chain fatty acid-CoA ligase activity	0.411105	0.70357	0	1
GO:0047760	Molecular Function	butyrate-CoA ligase activity	0.411105	0.70357	0	1
GO:0051766	Molecular Function	inositol trisphosphate kinase activity	0.411105	0.70357	0	1
GO:0090440	Molecular Function	abscisic acid transporter activity	0.411105	0.70357	0	1
GO:0003938	Molecular Function	IMP dehydrogenase activity	0.415477	0.704745	2	1
GO:0004129	Molecular Function	cytochrome-c oxidase activity	0.415477	0.704745	0	3
GO:0009016	Molecular Function	succinyldiaminopimelate transaminase activity	0.415477	0.704745	3	0
GO:0016675	Molecular Function	oxidoreductase activity, acting on a heme group of donors	0.415477	0.704745	0	3
GO:0016676	Molecular Function	oxidoreductase activity, acting on a heme group of donors, oxygen as acceptor	0.415477	0.704745	0	3
GO:0047746	Molecular Function	chlorophyllase activity	0.415477	0.704745	3	0
GO:0052866	Molecular Function	phosphatidylinositol phosphate phosphatase activity	0.415477	0.704745	2	1
GO:0070402	Molecular Function	NADPH binding	0.415477	0.704745	1	2
GO:0003954	Molecular Function	NADH dehydrogenase activity	0.416664	0.705195	1	4
GO:0008422	Molecular Function	beta-glucosidase activity	0.416664	0.705195	3	2
GO:0018298	Biological Process	protein-chromophore linkage	0.145881	0.711711	2	3
GO:0019252	Biological Process	starch biosynthetic process	0.145881	0.711711	5	0
GO:0009809	Biological Process	lignin biosynthetic process	0.148383	0.722987	1	3
GO:0016874	Molecular Function	ligase activity	0.432979	0.728851	25	25
GO:0004864	Molecular Function	protein phosphatase inhibitor activity	0.433541	0.728851	0	2
GO:0019212	Molecular Function	phosphatase inhibitor activity	0.433541	0.728851	0	2
GO:0030570	Molecular Function	pectate lyase activity	0.433541	0.728851	1	1
GO:0044620	Molecular Function	ACP phosphopantetheine attachment site binding	0.433541	0.728851	0	2
GO:0051192	Molecular Function	prosthetic group binding	0.433541	0.728851	0	2
GO:0016884	Molecular Function	carbon-nitrogen ligase activity, with glutamine as amido-N-donor	0.433976	0.728851	1	7
GO:0003989	Molecular Function	acetyl-CoA carboxylase activity	0.435318	0.730303	1	2
GO:0042173	Biological Process	regulation of sporulation resulting in formation of a cellular spore	0.150814	0.733882	4	2
GO:0009165	Biological Process	nucleotide biosynthetic process	0.151154	0.734593	35	24
GO:0030170	Molecular Function	pyridoxal phosphate binding	0.438711	0.735189	8	4
GO:0042245	Biological Process	RNA repair	0.152356	0.739483	3	4
GO:0009011	Molecular Function	starch synthase activity	0.450359	0.740558	3	1
GO:0003904	Molecular Function	deoxyribodipyrimidine photo-lyase activity	0.454016	0.740558	1	0
GO:0004070	Molecular Function	aspartate carbamoyltransferase activity	0.454016	0.740558	0	1
GO:0004084	Molecular Function	branched-chain-amino-acid transaminase activity	0.454016	0.740558	1	0
GO:0004351	Molecular Function	glutamate decarboxylase activity	0.454016	0.740558	0	1
GO:0004430	Molecular Function	1-phosphatidylinositol 4-kinase activity	0.454016	0.740558	0	1
GO:0004648	Molecular Function	O-phospho-L-serine:2-oxoglutarate aminotransferase activity	0.454016	0.740558	1	0
GO:0004714	Molecular Function	transmembrane receptor protein tyrosine kinase activity	0.454016	0.740558	0	1
GO:0008013	Molecular Function	beta-catenin binding	0.454016	0.740558	0	1
GO:0008131	Molecular Function	primary amine oxidase activity	0.454016	0.740558	1	0
GO:0008696	Molecular Function	4-amino-4-deoxychorismate lyase activity	0.454016	0.740558	1	0
GO:0008703	Molecular Function	5-amino-6-(5-phosphoribosylamino)uracil reductase activity	0.454016	0.740558	1	0
GO:0008792	Molecular Function	arginine decarboxylase activity	0.454016	0.740558	0	1
GO:0008836	Molecular Function	diaminopimelate decarboxylase activity	0.454016	0.740558	0	1
GO:0009029	Molecular Function	tetraacyldisaccharide 4'-kinase activity	0.454016	0.740558	0	1
GO:0016208	Molecular Function	AMP binding	0.454016	0.740558	1	0
GO:0016794	Molecular Function	diphosphoric monoester hydrolase activity	0.454016	0.740558	1	0
GO:0030613	Molecular Function	oxidoreductase activity, acting on phosphorus or arsenic in donors	0.454016	0.740558	1	0
GO:0030942	Molecular Function	endoplasmic reticulum signal peptide binding	0.454016	0.740558	1	0
GO:0033897	Molecular Function	ribonuclease T2 activity	0.454016	0.740558	1	0
GO:0033980	Molecular Function	phosphonopyruvate decarboxylase activity	0.454016	0.740558	1	0
GO:0043142	Molecular Function	single-stranded DNA-dependent ATPase activity	0.454016	0.740558	1	0
GO:0047470	Molecular Function	(1,4)-alpha-D-glucan 1-alpha-D-glucosylmutase activity	0.454016	0.740558	1	0
GO:0090447	Molecular Function	glycerol-3-phosphate 2-O-acyltransferase activity	0.454016	0.740558	1	0
GO:1901683	Molecular Function	arsenate ion transmembrane transporter activity	0.454016	0.740558	1	0
GO:0022853	Molecular Function	active ion transmembrane transporter activity	0.45484	0.740586	1	5
GO:0046872	Molecular Function	metal ion binding	0.455	0.740586	176	174
GO:0003951	Molecular Function	NAD+ kinase activity	0.458772	0.741988	0	2
GO:0004488	Molecular Function	methylenetetrahydrofolate dehydrogenase (NADP+) activity	0.458772	0.741988	1	1
GO:0005199	Molecular Function	structural constituent of cell wall	0.458772	0.741988	2	0
GO:0008661	Molecular Function	1-deoxy-D-xylulose-5-phosphate synthase activity	0.458772	0.741988	1	1
GO:0009008	Molecular Function	DNA-methyltransferase activity	0.458772	0.741988	2	0
GO:0016827	Molecular Function	hydrolase activity, acting on acid carbon-phosphorus bonds	0.458772	0.741988	2	0
GO:0009574	Cellular Component	preprophase band	0.0946874	0.745983	2	0
GO:0015662	Molecular Function	ATPase activity, coupled to transmembrane movement of ions, phosphorylative mechanism	0.464708	0.750795	4	10
GO:0072525	Biological Process	pyridine-containing compound biosynthetic process	0.155202	0.752083	15	5
GO:0006537	Biological Process	glutamate biosynthetic process	0.15535	0.752083	9	1
GO:0016885	Molecular Function	ligase activity, forming carbon-carbon bonds	0.466752	0.753302	2	2
GO:0070279	Molecular Function	vitamin B6 binding	0.467891	0.754346	5	1
GO:0043169	Molecular Function	cation binding	0.472253	0.758549	182	177
GO:0004113	Molecular Function	2',3'-cyclic-nucleotide 3'-phosphodiesterase activity	0.474192	0.758549	1	2
GO:0015301	Molecular Function	anion:anion antiporter activity	0.474192	0.758549	2	1
GO:0016421	Molecular Function	CoA carboxylase activity	0.474192	0.758549	1	2
GO:0019206	Molecular Function	nucleoside kinase activity	0.480857	0.758549	4	2
GO:0001727	Molecular Function	lipid kinase activity	0.483335	0.758549	0	2
GO:0008810	Molecular Function	cellulase activity	0.483335	0.758549	2	0
GO:0008878	Molecular Function	glucose-1-phosphate adenylyltransferase activity	0.483335	0.758549	2	0
GO:0016624	Molecular Function	oxidoreductase activity, acting on the aldehyde or oxo group of donors, disulfide as acceptor	0.483335	0.758549	1	1
GO:0046914	Molecular Function	transition metal ion binding	0.483687	0.758549	97	79
GO:0016881	Molecular Function	acid-amino acid ligase activity	0.489051	0.758549	5	0
GO:0022839	Molecular Function	ion gated channel activity	0.489051	0.758549	2	3
GO:0004617	Molecular Function	phosphoglycerate dehydrogenase activity	0.493163	0.758549	3	0
GO:0051731	Molecular Function	polynucleotide 5'-hydroxyl-kinase activity	0.493163	0.758549	1	2
GO:0000900	Molecular Function	translation repressor activity, nucleic acid binding	0.493801	0.758549	0	1
GO:0003689	Molecular Function	DNA clamp loader activity	0.493801	0.758549	1	0
GO:0003913	Molecular Function	DNA photolyase activity	0.493801	0.758549	1	0
GO:0003920	Molecular Function	GMP reductase activity	0.493801	0.758549	1	0
GO:0003941	Molecular Function	L-serine ammonia-lyase activity	0.493801	0.758549	0	1
GO:0004614	Molecular Function	phosphoglucomutase activity	0.493801	0.758549	1	0
GO:0004619	Molecular Function	phosphoglycerate mutase activity	0.493801	0.758549	1	0
GO:0004623	Molecular Function	phospholipase A2 activity	0.493801	0.758549	0	1
GO:0004797	Molecular Function	thymidine kinase activity	0.493801	0.758549	1	0
GO:0005213	Molecular Function	structural constituent of chorion	0.493801	0.758549	1	0
GO:0008901	Molecular Function	ferredoxin hydrogenase activity	0.493801	0.758549	0	1
GO:0009039	Molecular Function	urease activity	0.493801	0.758549	1	0
GO:0015097	Molecular Function	mercury ion transmembrane transporter activity	0.493801	0.758549	1	0
GO:0015174	Molecular Function	basic amino acid transmembrane transporter activity	0.493801	0.758549	0	1
GO:0015181	Molecular Function	arginine transmembrane transporter activity	0.493801	0.758549	0	1
GO:0016657	Molecular Function	oxidoreductase activity, acting on NAD(P)H, nitrogenous group as acceptor	0.493801	0.758549	1	0
GO:0016688	Molecular Function	L-ascorbate peroxidase activity	0.493801	0.758549	1	0
GO:0016699	Molecular Function	oxidoreductase activity, acting on hydrogen as donor, iron-sulfur protein as acceptor	0.493801	0.758549	0	1
GO:0022824	Molecular Function	transmitter-gated ion channel activity	0.493801	0.758549	1	0
GO:0022835	Molecular Function	transmitter-gated channel activity	0.493801	0.758549	1	0
GO:0030337	Molecular Function	DNA polymerase processivity factor activity	0.493801	0.758549	1	0
GO:0030594	Molecular Function	neurotransmitter receptor activity	0.493801	0.758549	1	0
GO:0032977	Molecular Function	membrane insertase activity	0.493801	0.758549	1	0
GO:0035800	Molecular Function	deubiquitinase activator activity	0.493801	0.758549	0	1
GO:0036435	Molecular Function	K48-linked polyubiquitin binding	0.493801	0.758549	0	1
GO:0042288	Molecular Function	MHC class I protein binding	0.493801	0.758549	0	1
GO:0043714	Molecular Function	(R)-citramalate synthase activity	0.493801	0.758549	1	0
GO:0043858	Molecular Function	arginine:ornithine antiporter activity	0.493801	0.758549	0	1
GO:0046332	Molecular Function	SMAD binding	0.493801	0.758549	0	1
GO:0047810	Molecular Function	D-alanine:2-oxoglutarate aminotransferase activity	0.493801	0.758549	1	0
GO:0051010	Molecular Function	microtubule plus-end binding	0.493801	0.758549	1	0
GO:0051765	Molecular Function	inositol tetrakisphosphate kinase activity	0.493801	0.758549	0	1
GO:1902936	Molecular Function	phosphatidylinositol bisphosphate binding	0.493801	0.758549	0	1
GO:0008144	Molecular Function	drug binding	0.494425	0.758747	93	74
GO:0009064	Biological Process	glutamine family amino acid metabolic process	0.157175	0.758978	14	10
GO:1901264	Biological Process	carbohydrate derivative transport	0.157175	0.758978	18	6
GO:0018177	Biological Process	protein uridylylation	0.157828	0.760188	2	3
GO:0048639	Biological Process	positive regulation of developmental growth	0.157828	0.760188	1	4
GO:0006066	Biological Process	alcohol metabolic process	0.158115	0.760536	24	15
GO:0051274	Biological Process	beta-glucan biosynthetic process	0.158303	0.760536	3	6
GO:0098869	Biological Process	cellular oxidant detoxification	0.158731	0.761625	8	6
GO:0005875	Cellular Component	microtubule associated complex	0.0982528	0.763752	13	1
GO:0042623	Molecular Function	ATPase activity, coupled	0.498337	0.763984	55	31
GO:0006808	Biological Process	regulation of nitrogen utilization	0.161397	0.766723	4	2
GO:0008615	Biological Process	pyridoxine biosynthetic process	0.161397	0.766723	4	2
GO:0009693	Biological Process	ethylene biosynthetic process	0.161457	0.766723	3	0
GO:0009712	Biological Process	catechol-containing compound metabolic process	0.161457	0.766723	1	2
GO:0043450	Biological Process	alkene biosynthetic process	0.161457	0.766723	3	0
GO:0052543	Biological Process	callose deposition in cell wall	0.161457	0.766723	0	3
GO:1900674	Biological Process	olefin biosynthetic process	0.161457	0.766723	3	0
GO:0042559	Biological Process	pteridine-containing compound biosynthetic process	0.161714	0.766723	8	4
GO:0005997	Biological Process	xylulose metabolic process	0.162704	0.766723	4	0
GO:0006562	Biological Process	proline catabolic process	0.162704	0.766723	2	2
GO:0006633	Biological Process	fatty acid biosynthetic process	0.163603	0.766723	16	13
GO:1902600	Biological Process	hydrogen ion transmembrane transport	0.163603	0.766723	11	18
GO:0009082	Biological Process	branched-chain amino acid biosynthetic process	0.163613	0.766723	8	5
GO:0034637	Biological Process	cellular carbohydrate biosynthetic process	0.163978	0.766723	24	19
GO:0043648	Biological Process	dicarboxylic acid metabolic process	0.16496	0.766723	24	9
GO:0006597	Biological Process	spermine biosynthetic process	0.165471	0.766723	1	1
GO:0008215	Biological Process	spermine metabolic process	0.165471	0.766723	1	1
GO:0009447	Biological Process	putrescine catabolic process	0.165471	0.766723	2	0
GO:0009691	Biological Process	cytokinin biosynthetic process	0.165471	0.766723	2	0
GO:0010588	Biological Process	cotyledon vascular tissue pattern formation	0.165471	0.766723	1	1
GO:0015794	Biological Process	glycerol-3-phosphate transport	0.165471	0.766723	2	0
GO:0019670	Biological Process	anaerobic glutamate catabolic process	0.165471	0.766723	2	0
GO:0042138	Biological Process	meiotic DNA double-strand break formation	0.165471	0.766723	2	0
GO:0043385	Biological Process	mycotoxin metabolic process	0.165471	0.766723	0	2
GO:0043386	Biological Process	mycotoxin biosynthetic process	0.165471	0.766723	0	2
GO:0051095	Biological Process	regulation of helicase activity	0.165471	0.766723	2	0
GO:0051574	Biological Process	positive regulation of histone H3-K9 methylation	0.165471	0.766723	0	2
GO:1903664	Biological Process	regulation of asexual reproduction	0.165471	0.766723	1	1
GO:0042803	Molecular Function	protein homodimerization activity	0.501329	0.767801	13	10
GO:0042439	Biological Process	ethanolamine-containing compound metabolic process	0.166227	0.769283	7	4
GO:0043093	Biological Process	FtsZ-dependent cytokinesis	0.166478	0.769505	6	3
GO:0003714	Molecular Function	transcription corepressor activity	0.503163	0.769717	1	4
GO:0019200	Molecular Function	carbohydrate kinase activity	0.503586	0.769717	7	2
GO:1901607	Biological Process	alpha-amino acid biosynthetic process	0.167295	0.772337	49	33
GO:0015514	Molecular Function	nitrite efflux transmembrane transporter activity	0.507193	0.773684	1	1
GO:0030551	Molecular Function	cyclic nucleotide binding	0.507193	0.773684	0	2
GO:0009845	Biological Process	seed germination	0.168574	0.777291	6	6
GO:0008374	Molecular Function	O-acyltransferase activity	0.51045	0.777877	8	4
GO:0009787	Biological Process	regulation of abscisic acid-activated signaling pathway	0.169521	0.780707	2	6
GO:0019509	Biological Process	L-methionine biosynthetic process from methylthioadenosine	0.170158	0.780919	1	4
GO:0045490	Biological Process	pectin catabolic process	0.170158	0.780919	3	2
GO:0055065	Biological Process	metal ion homeostasis	0.170187	0.780919	11	9
GO:0051273	Biological Process	beta-glucan metabolic process	0.171195	0.784291	7	7
GO:0010029	Biological Process	regulation of seed germination	0.171672	0.784291	2	5
GO:0006637	Biological Process	acyl-CoA metabolic process	0.171752	0.784291	8	7
GO:0035383	Biological Process	thioester metabolic process	0.171752	0.784291	8	7
GO:0006721	Biological Process	terpenoid metabolic process	0.173888	0.788555	18	7
GO:0015985	Biological Process	energy coupled proton transport, down electrochemical gradient	0.174848	0.788555	3	6
GO:0015986	Biological Process	ATP synthesis coupled proton transport	0.174848	0.788555	3	6
GO:0030436	Biological Process	asexual sporulation	0.177792	0.788555	15	13
GO:0009736	Biological Process	cytokinin-activated signaling pathway	0.178644	0.788555	5	3
GO:0048581	Biological Process	negative regulation of post-embryonic development	0.178644	0.788555	3	5
GO:0000904	Biological Process	cell morphogenesis involved in differentiation	0.179404	0.788555	15	6
GO:0006662	Biological Process	glycerol ether metabolic process	0.180156	0.788555	1	2
GO:0009297	Biological Process	pilus assembly	0.180156	0.788555	2	1
GO:0009687	Biological Process	abscisic acid metabolic process	0.180156	0.788555	1	2
GO:0043288	Biological Process	apocarotenoid metabolic process	0.180156	0.788555	1	2
GO:0043711	Biological Process	pilus organization	0.180156	0.788555	2	1
GO:0046482	Biological Process	para-aminobenzoic acid metabolic process	0.180156	0.788555	1	2
GO:0046685	Biological Process	response to arsenic-containing substance	0.180156	0.788555	2	1
GO:1902644	Biological Process	tertiary alcohol metabolic process	0.180156	0.788555	1	2
GO:0015691	Biological Process	cadmium ion transport	0.181074	0.788555	4	7
GO:0000097	Biological Process	sulfur amino acid biosynthetic process	0.181624	0.788555	10	13
GO:0009738	Biological Process	abscisic acid-activated signaling pathway	0.181656	0.788555	7	12
GO:0034219	Biological Process	carbohydrate transmembrane transport	0.18171	0.788555	5	2
GO:0016311	Biological Process	dephosphorylation	0.182309	0.788555	22	12
GO:0019439	Biological Process	aromatic compound catabolic process	0.182416	0.788555	67	20
GO:0072527	Biological Process	pyrimidine-containing compound metabolic process	0.18265	0.788555	25	14
GO:0006535	Biological Process	cysteine biosynthetic process from serine	0.182848	0.788555	1	4
GO:0016129	Biological Process	phytosteroid biosynthetic process	0.182848	0.788555	1	4
GO:0043102	Biological Process	amino acid salvage	0.182848	0.788555	1	4
GO:0070206	Biological Process	protein trimerization	0.182848	0.788555	5	0
GO:0071267	Biological Process	L-methionine salvage	0.182848	0.788555	1	4
GO:0008614	Biological Process	pyridoxine metabolic process	0.183474	0.788555	4	2
GO:0008645	Biological Process	hexose transport	0.183474	0.788555	5	1
GO:0009448	Biological Process	gamma-aminobutyric acid metabolic process	0.183474	0.788555	4	2
GO:0009450	Biological Process	gamma-aminobutyric acid catabolic process	0.183474	0.788555	4	2
GO:0016036	Biological Process	cellular response to phosphate starvation	0.183474	0.788555	5	1
GO:0035266	Biological Process	meristem growth	0.183474	0.788555	4	2
GO:0019363	Biological Process	pyridine nucleotide biosynthetic process	0.184175	0.788555	12	3
GO:0098542	Biological Process	defense response to other organism	0.18519	0.788555	15	36
GO:1990267	Biological Process	response to transition metal nanoparticle	0.185908	0.788555	11	9
GO:0006744	Biological Process	ubiquinone biosynthetic process	0.191004	0.788555	21	7
GO:0016114	Biological Process	terpenoid biosynthetic process	0.191533	0.788555	17	6
GO:0005996	Biological Process	monosaccharide metabolic process	0.191657	0.788555	29	18
GO:0042744	Biological Process	hydrogen peroxide catabolic process	0.191986	0.788555	4	3
GO:0009403	Biological Process	toxin biosynthetic process	0.192725	0.788555	1	3
GO:0015990	Biological Process	electron transport coupled proton transport	0.192823	0.788555	0	2
GO:0019073	Biological Process	viral DNA genome packaging	0.192823	0.788555	1	1
GO:0032069	Biological Process	regulation of nuclease activity	0.192823	0.788555	1	1
GO:0070841	Biological Process	inclusion body assembly	0.192823	0.788555	1	1
GO:0071467	Biological Process	cellular response to pH	0.192823	0.788555	0	2
GO:1990138	Biological Process	neuron projection extension	0.192823	0.788555	0	2
GO:0098771	Biological Process	inorganic ion homeostasis	0.194604	0.788555	15	9
GO:0006743	Biological Process	ubiquinone metabolic process	0.195518	0.788555	21	7
GO:0018175	Biological Process	protein nucleotidylation	0.195872	0.788555	2	3
GO:0051865	Biological Process	protein autoubiquitination	0.195872	0.788555	0	5
GO:0071265	Biological Process	L-methionine biosynthetic process	0.195872	0.788555	1	4
GO:0016117	Biological Process	carotenoid biosynthetic process	0.196515	0.788555	9	2
GO:0071368	Biological Process	cellular response to cytokinin stimulus	0.197512	0.788555	5	3
GO:0006538	Biological Process	glutamate catabolic process	0.1994	0.788555	2	1
GO:0010305	Biological Process	leaf vascular tissue pattern formation	0.1994	0.788555	3	0
GO:0018904	Biological Process	ether metabolic process	0.1994	0.788555	1	2
GO:0043620	Biological Process	regulation of DNA-templated transcription in response to stress	0.1994	0.788555	3	0
GO:0050829	Biological Process	defense response to Gram-negative bacterium	0.1994	0.788555	1	2
GO:0052386	Biological Process	cell wall thickening	0.1994	0.788555	0	3
GO:0055086	Biological Process	nucleobase-containing small molecule metabolic process	0.200777	0.788555	64	43
GO:1900140	Biological Process	regulation of seedling development	0.202488	0.788555	2	5
GO:0090351	Biological Process	seedling development	0.204929	0.788555	6	6
GO:0000905	Biological Process	sporocarp development involved in asexual reproduction	0.205637	0.788555	0	1
GO:0001837	Biological Process	epithelial to mesenchymal transition	0.205637	0.788555	1	0
GO:0001893	Biological Process	maternal placenta development	0.205637	0.788555	0	1
GO:0001896	Biological Process	autolysis	0.205637	0.788555	0	1
GO:0001919	Biological Process	regulation of receptor recycling	0.205637	0.788555	1	0
GO:0006386	Biological Process	termination of RNA polymerase III transcription	0.205637	0.788555	0	1
GO:0006884	Biological Process	cell volume homeostasis	0.205637	0.788555	0	1
GO:0007279	Biological Process	pole cell formation	0.205637	0.788555	0	1
GO:0008052	Biological Process	sensory organ boundary specification	0.205637	0.788555	1	0
GO:0009291	Biological Process	unidirectional conjugation	0.205637	0.788555	1	0
GO:0009407	Biological Process	toxin catabolic process	0.205637	0.788555	1	0
GO:0009697	Biological Process	salicylic acid biosynthetic process	0.205637	0.788555	0	1
GO:0009804	Biological Process	coumarin metabolic process	0.205637	0.788555	1	0
GO:0009805	Biological Process	coumarin biosynthetic process	0.205637	0.788555	1	0
GO:0009920	Biological Process	cell plate formation involved in plant-type cell wall biogenesis	0.205637	0.788555	1	0
GO:0010086	Biological Process	embryonic root morphogenesis	0.205637	0.788555	1	0
GO:0010133	Biological Process	proline catabolic process to glutamate	0.205637	0.788555	1	0
GO:0010148	Biological Process	transpiration	0.205637	0.788555	1	0
GO:0010717	Biological Process	regulation of epithelial to mesenchymal transition	0.205637	0.788555	1	0
GO:0010823	Biological Process	negative regulation of mitochondrion organization	0.205637	0.788555	0	1
GO:0010913	Biological Process	regulation of sterigmatocystin biosynthetic process	0.205637	0.788555	0	1
GO:0010914	Biological Process	positive regulation of sterigmatocystin biosynthetic process	0.205637	0.788555	0	1
GO:0010955	Biological Process	negative regulation of protein processing	0.205637	0.788555	0	1
GO:0016360	Biological Process	sensory organ precursor cell fate determination	0.205637	0.788555	1	0
GO:0016480	Biological Process	negative regulation of transcription from RNA polymerase III promoter	0.205637	0.788555	0	1
GO:0030500	Biological Process	regulation of bone mineralization	0.205637	0.788555	0	1
GO:0030501	Biological Process	positive regulation of bone mineralization	0.205637	0.788555	0	1
GO:0030643	Biological Process	cellular phosphate ion homeostasis	0.205637	0.788555	1	0
[truncated: 3,896 more rows]

## Sheet: Table S5
Table S5. KEGG enrichment of DEGs between green and yellow leaf regions in tea plants under low-temperature treatment.
ID	Class	Descrption	Pvalue	Qvalue	Up	Down
ko01110	Metabolism	Biosynthesis of secondary metabolites	5.74644e-09	6.72333e-07	136	63
ko00941	Metabolism	Flavonoid biosynthesis	1.25326e-07	7.33158e-06	22	3
ko01100	Metabolism	Metabolic pathways	2.08432e-07	8.12886e-06	189	121
ko00940	Metabolism	Phenylpropanoid biosynthesis	1.70125e-06	4.97616e-05	27	14
ko00480	Metabolism	Glutathione metabolism	5.14305e-05	0.00120347	22	6
ko00905	Metabolism	Brassinosteroid biosynthesis	0.000307613	0.00599846	6	4
ko00195	Metabolism	Photosynthesis	0.000571519	0.00929086	0	12
ko04075	Environmental Information Processing	Plant hormone signal transduction	0.000635272	0.00929086	12	30
ko04016	Environmental Information Processing	MAPK signaling pathway - plant	0.000849389	0.0110421	9	21
ko00400	Metabolism	Phenylalanine, tyrosine and tryptophan biosynthesis	0.00126593	0.0148114	10	4
ko00360	Metabolism	Phenylalanine metabolism	0.00145502	0.0154761	11	1
ko00944	Metabolism	Flavone and flavonol biosynthesis	0.0021361	0.0208269	4	1
ko00909	Metabolism	Sesquiterpenoid and triterpenoid biosynthesis	0.00381529	0.0343376	5	5
ko04712	Organismal Systems	Circadian rhythm - plant	0.00520917	0.0387337	9	2
ko00942	Metabolism	Anthocyanin biosynthesis	0.00569002	0.0387337	4	0
ko02010	Environmental Information Processing	ABC transporters	0.00574559	0.0387337	9	1
ko00740	Metabolism	Riboflavin metabolism	0.00576253	0.0387337	3	3
ko00500	Metabolism	Starch and sucrose metabolism	0.00595903	0.0387337	19	8
ko00908	Metabolism	Zeatin biosynthesis	0.00941547	0.0579795	10	0
ko00950	Metabolism	Isoquinoline alkaloid biosynthesis	0.0124468	0.0728136	7	0
ko00966	Metabolism	Glucosinolate biosynthesis	0.0235848	0.131401	2	2
ko00350	Metabolism	Tyrosine metabolism	0.0286354	0.152288	10	0
ko00130	Metabolism	Ubiquinone and other terpenoid-quinone biosynthesis	0.0310129	0.157761	8	1
ko00010	Metabolism	Glycolysis / Gluconeogenesis	0.0391127	0.188744	19	3
ko00910	Metabolism	Nitrogen metabolism	0.04033	0.188744	5	3
ko00260	Metabolism	Glycine, serine and threonine metabolism	0.0948972	0.427037	7	4
ko00520	Metabolism	Amino sugar and nucleotide sugar metabolism	0.127886	0.539163	12	7
ko00270	Metabolism	Cysteine and methionine metabolism	0.12903	0.539163	13	5
ko01230	Metabolism	Biosynthesis of amino acids	0.143596	0.579336	26	9
ko00591	Metabolism	Linoleic acid metabolism	0.150515	0.587009	1	2
ko00945	Metabolism	Stilbenoid, diarylheptanoid and gingerol biosynthesis	0.190617	0.719424	4	3
ko00254	Metabolism	Aflatoxin biosynthesis	0.199587	0.729738	1	0
ko00071	Metabolism	Fatty acid degradation	0.211288	0.749112	5	3
ko00564	Metabolism	Glycerophospholipid metabolism	0.231833	0.75826	7	7
ko04626	Organismal Systems	Plant-pathogen interaction	0.253362	0.75826	8	27
ko00960	Metabolism	Tropane, piperidine and pyridine alkaloid biosynthesis	0.25459	0.75826	4	0
ko00460	Metabolism	Cyanoamino acid metabolism	0.256745	0.75826	0	6
ko03020	Genetic Information Processing	RNA polymerase	0.256745	0.75826	1	5
ko00904	Metabolism	Diterpenoid biosynthesis	0.263709	0.75826	2	1
ko00592	Metabolism	alpha-Linolenic acid metabolism	0.265515	0.75826	3	4
ko00790	Metabolism	Folate biosynthesis	0.270757	0.75826	0	4
ko00040	Metabolism	Pentose and glucuronate interconversions	0.272196	0.75826	4	7
ko00561	Metabolism	Glycerolipid metabolism	0.297455	0.809353	6	4
ko00860	Metabolism	Porphyrin metabolism	0.311507	0.828324	4	3
ko00030	Metabolism	Pentose phosphate pathway	0.346976	0.894595	4	4
ko03030	Genetic Information Processing	DNA replication	0.358833	0.894595	6	0
ko00052	Metabolism	Galactose metabolism	0.398059	0.894595	6	0
ko00053	Metabolism	Ascorbate and aldarate metabolism	0.398059	0.894595	3	3
ko00100	Metabolism	Steroid biosynthesis	0.398059	0.894595	3	3
ko00750	Metabolism	Vitamin B6 metabolism	0.398575	0.894595	2	0
ko00902	Metabolism	Monoterpenoid biosynthesis	0.403797	0.894595	0	3
ko00965	Metabolism	Betalain biosynthesis	0.405244	0.894595	1	0
ko00998	Metabolism	Biosynthesis of various antibiotics	0.405244	0.894595	1	0
ko00051	Metabolism	Fructose and mannose metabolism	0.454463	0.982744	4	3
ko00290	Metabolism	Valine, leucine and isoleucine biosynthesis	0.461974	0.982744	2	1
ko00906	Metabolism	Carotenoid biosynthesis	0.484514	0.999992	1	3
ko04070	Environmental Information Processing	Phosphatidylinositol signaling system	0.533669	0.999992	1	7
ko00330	Metabolism	Arginine and proline metabolism	0.562342	0.999992	3	3
ko00770	Metabolism	Pantothenate and CoA biosynthesis	0.58655	0.999992	1	2
ko00903	Metabolism	Limonene and pinene degradation	0.589777	0.999992	1	0
ko00380	Metabolism	Tryptophan metabolism	0.64152	0.999992	2	4
ko00660	Metabolism	C5-Branched dibasic acid metabolism	0.646441	0.999992	1	0
ko00730	Metabolism	Thiamine metabolism	0.648904	0.999992	1	2
ko00340	Metabolism	Histidine metabolism	0.660996	0.999992	1	1
ko00072	Metabolism	Synthesis and degradation of ketone bodies	0.671771	0.999992	1	0
ko00280	Metabolism	Valine, leucine and isoleucine degradation	0.67573	0.999992	5	0
ko03440	Genetic Information Processing	Homologous recombination	0.70455	0.999992	4	0
ko00565	Metabolism	Ether lipid metabolism	0.717026	0.999992	2	1
ko00261	Metabolism	Monobactam biosynthesis	0.737401	0.999992	0	1
ko00310	Metabolism	Lysine degradation	0.763789	0.999992	3	0
ko00650	Metabolism	Butanoate metabolism	0.779085	0.999992	1	1
ko00410	Metabolism	beta-Alanine metabolism	0.784713	0.999992	2	1
ko00230	Metabolism	Purine metabolism	0.788061	0.999992	6	3
ko00300	Metabolism	Lysine biosynthesis	0.789927	0.999992	0	1
ko00630	Metabolism	Glyoxylate and dicarboxylate metabolism	0.793317	0.999992	4	4
ko00190	Metabolism	Oxidative phosphorylation	0.802199	0.999992	2	11
ko00061	Metabolism	Fatty acid biosynthesis	0.810865	0.999992	1	3
ko01210	Metabolism	2-Oxocarboxylic acid metabolism	0.815148	0.999992	2	4
ko01200	Metabolism	Carbon metabolism	0.823735	0.999992	20	9
ko00196	Metabolism	Photosynthesis - antenna proteins	0.831962	0.999992	0	1
ko00590	Metabolism	Arachidonic acid metabolism	0.831962	0.999992	1	0
ko00562	Metabolism	Inositol phosphate metabolism	0.834365	0.999992	2	4
ko03018	Genetic Information Processing	RNA degradation	0.843326	0.999992	7	3
ko04146	Cellular Processes	Peroxisome	0.867975	0.999992	3	3
ko03430	Genetic Information Processing	Mismatch repair	0.874958	0.999992	2	0
ko00780	Metabolism	Biotin metabolism	0.875244	0.999992	1	0
ko00620	Metabolism	Pyruvate metabolism	0.875803	0.999992	8	1
ko00900	Metabolism	Terpenoid backbone biosynthesis	0.878291	0.999992	2	2
ko00511	Metabolism	Other glycan degradation	0.892512	0.999992	0	1
ko00670	Metabolism	One carbon pool by folate	0.892512	0.999992	1	0
ko00710	Metabolism	Carbon fixation in photosynthetic organisms	0.912016	0.999992	5	3
ko00250	Metabolism	Alanine, aspartate and glutamate metabolism	0.920851	0.999992	3	0
ko00220	Metabolism	Arginine biosynthesis	0.922268	0.999992	2	0
ko01212	Metabolism	Fatty acid metabolism	0.928531	0.999992	1	4
ko01040	Metabolism	Biosynthesis of unsaturated fatty acids	0.936207	0.999992	0	1
ko00073	Metabolism	Cutin, suberine and wax biosynthesis	0.940791	0.999992	1	0
ko00640	Metabolism	Propanoate metabolism	0.942662	0.999992	1	1
ko00563	Metabolism	Glycosylphosphatidylinositol (GPI)-anchor biosynthesis	0.956067	0.999992	0	1
[truncated: 19 more rows]

## Sheet: Table S6
Table S6. The correlation between transcription factors and the pathways of chlorophyll, lignin and anthocyanin.
[truncated: 49 more rows]
[truncated: 116 more columns]

[truncated: 1 more sheets: Table S7]
